# Supplementary material for: Plasmid genomic epidemiology of blaKPC carbapenemase-producing Enterobacterales in Canada, 2010–2021
Source: Antimicrob Agents Chemother. 2023 Nov 16;67(12):e00860-23. doi: 10.1128/aac.00860-23 (PMC10720558; doi:10.1128/aac.00860-23)
Supplement: Table S1 — blaKPC-encoding isolate summary data. [file aac.00860-23-s0003.xlsx]

## Sheet: tableS1
Isolate	SRA_accession	BioProject	Genus	Organism	Sequence_Type	Year	site	ONT_sequencing	blaKPC_on_complete_plasmid	blaKPC_allele	blaKPC_allele_count	blaKPC_contig_ID	PLSDB_primary_cluster_ID	PLSDB_secondary_cluster_ID	MOBrecon_blaKPC_primary_cluster_ID	MOBrecon_blaKPC_secondary_cluster_ID	Assembly_size_bp	Assembly_N50	Assembly_number_of_contigs_greater_than_300bp	Tn4401_deletions_TETyper	Tn4401_structural_variant_TETyper	Tn4401_SNV_variant_TETyper	Tn4401_combined_variant_TETyper	Tn4401_right_flanks_TETyper	Tn4401_left_flanks_TETyper	Assembly_number_of_complete_plasmids	MOBrecon_number_of_predicted_plasmids	Replicon_types_PlasmidFinder	Resistance_genotype_StarAMR
01A1314CRGN037A	SAMN34137682	PRJNA855907	Klebsiella	Klebsiella pneumoniae	11	2013	01A	N	no	blaKPC-2	1	ctg01A1314037A_59_KPC	NA	NA	AA258	AA743	5740138	230727	122	1-7127|9198-10006	Tn4401_truncC	1	Tn4401_truncC-1	none	none	2	6	ColRNAI, IncFIB(K), IncFII(K), IncFII(pHN7A8), IncR	aac(6')-Ib-cr, aac(6')-Ib-cr, aadA16, aadA2, ARR-3, blaKPC-2, blaSHV-182, blaTEM-1B, dfrA27, floR, fosA6, OqxA, OqxA, OqxB, OqxB, qacE, rmtB, sul1
01A1314CRGN040	SAMN34137683	PRJNA855907	Klebsiella	Klebsiella pneumoniae	11	2013	01A	N	no	blaKPC-2	1	ctg01A1314040_63_KPC	NA	NA	AA258	AA743	5737710	219954	126	1-7127|9198-10006	Tn4401_truncC	1	Tn4401_truncC-1	none	none	2	6	ColRNAI, IncFIB(K), IncFII(K), IncFII(pHN7A8), IncR	aac(6')-Ib-cr, aac(6')-Ib-cr, aadA16, aadA2, ARR-3, blaKPC-2, blaSHV-182, blaTEM-1B, dfrA27, floR, fosA6, OqxA, OqxA, OqxB, OqxB, qacE, rmtB, sul1
01A14CRGN003	SAMN34137684	PRJNA855907	Klebsiella	Klebsiella pneumoniae	152	2014	01A	N	no	blaKPC-2	1	ctg01A14003_63_KPC	NA	NA	AA268	AA761	5627254	175427	128	6920-7174	Tn4401e	1	Tn4401e-1	GGGAA	GGGAA	1	6	IncC, IncFIB(K), IncFII(K)	aac(3)-IIa, aac(6')-33, aac(6')-Ib-cr, aac(6')-Ib-cr, aadA1, aadA16, ant(2'')-Ia, aph(3'')-Ib, aph(3')-Ia, aph(6)-Id, ARR-3, blaCTX-M-15, blaKPC-2, blaOXA-1, catA1, catB3, dfrA1, dfrA27, fosA, OqxA, OqxA, OqxB, OqxB, qacE, qnrB6, sul1, sul2, tet(D)
01A15CRGN005	SAMN34137685	PRJNA855907	Klebsiella	Klebsiella oxytoca	34	2015	01A	Y	yes	blaKPC-2	1	p01A15005_B_KPC	AA044	AL155	AA310	AA823	6417807	5698166	18	7020-7118	Tn4401a	1	Tn4401a-1	ATTGA	ATTGA	9	11	Col(MGD2), IncFIB(pHCM2), IncR, repA(pKOX)	aac(6')-IIa, aadA16, aadA2, aph(3'')-Ib, aph(6)-Id, blaKPC-2, blaOXA-9, blaOXY-2-8, blaTEM-1A, blaTEM-1A, dfrA12, mph(A), qacE, qacE, sul1, sul1, sul1
01A16CRGN001	SAMN34137686	PRJNA855907	Raoultella	Raoultella planticola	-	2016	01A	Y	no	blaKPC-3	1	ctg01A16001_7_KPC	NA	NA	AA226	AA704	5922589	5367976	16	none	Tn4401b	2	Tn4401b-2	GTTCT	GTTCT	1	4	IncN	aac(6')-Ib, aac(6')-Ib-cr, aadA1, blaKPC-3, blaPLA-3A, dfrA14
01A17CRGN009	SAMN34137687	PRJNA855907	Klebsiella	Klebsiella oxytoca	34	2017	01A	Y	yes	blaKPC-2	1	p01A17009_D_KPC	AA044	AL155	AA310	AA823	6441687	5690153	17	7020-7118	Tn4401a	1	Tn4401a-1	ATTGA	ATTGA	16	16	Col(MGD2), IncFIB(pHCM2), IncR, repA(pKOX)	aac(3)-IId, aac(6')-Ib-cr, aac(6')-Ib-cr, aac(6')-IIa, aadA16, aadA2, aph(3'')-Ib, aph(6)-Id, ARR-3, blaKPC-2, blaOXA-1, blaOXA-9, blaOXY-2-8, blaPER-1, blaTEM-1B, blaTEM-1B, blaTEM-1B, catB3, dfrA12, mph(A), qacE, qacE, qacE, sul1, sul1, sul1, sul1
01A17CRGN012	SAMN34137688	PRJNA855907	Citrobacter	Citrobacter freundii	22	2017	01A	N	no	blaKPC-3	1	ctg01A17012_82_KPC	NA	NA	AA221	-	5263587	79417	164	none	Tn4401b	2	Tn4401b-2	none	GTTCT	3	10	FII(Cf)	aac(3)-IId, aac(6')-Ib, aac(6')-Ib-cr, aadA1, aadA2, blaCMY-48, blaDHA-1, blaKPC-3, dfrA12, mph(A), qacE, qacE, qnrB4, qnrS1, sul1, sul1, sul2, tet(D)
01A18CPO002	SAMN34137689	PRJNA855907	Citrobacter	Citrobacter pasteurii	639	2018	01A	Y	no	blaKPC-2	1	ctg01A18002_9_KPC	NA	NA	AA306	-	5680921	1553606	20	7020-7118	Tn4401a	1	Tn4401a-1	ATTGA	ATTGA	0	5	FII(Cf), IncFIB(K), IncFIB(pQil), IncHI1A(NDM-CIT), IncHI1B(pNDM-CIT)	aadA1b, ant(2'')-Ia, blaKPC-2, blaOXA-2, blaOXA-9, blaTEM-1A, qacE, sul1
01A18CPO008	SAMN34137690	PRJNA855907	Citrobacter	Citrobacter pasteurii	639	2018	01A	Y	yes	blaKPC-2	1	p01A18008_A_KPC	AA163	AL539	AA344	AA876	5477363	3683353	16	7020-7118	Tn4401a	1	Tn4401a-1	ATTGA	ATTGA	1	4	FII(Cf)	aac(3)-IId, aadA1b, aadA2, ant(2'')-Ia, blaKPC-2, blaOXA-2, blaOXA-9, blaTEM-1A, blaTEM-1A, dfrA12, qacE, qacE, sul1, sul1, tet(D)
01A19CPO014	SAMN34137691	PRJNA855907	Klebsiella	Klebsiella pneumoniae	461	2019	01A	N	no	blaKPC-2	1	ctg01A19014_26_KPC	NA	NA	-	-	5903525	134376	139	7020-7118	Tn4401a	1	Tn4401a-1	ATTGA	ATTGA	0	9	IncFIB(K), IncFIB(pKPHS1), IncFIB(pQil)	blaKPC-2, blaOXA-9, blaSHV-187, blaTEM-1A, fosA6
01A19CPO019	SAMN34137692	PRJNA855907	Klebsiella	Klebsiella variicola subsp. variicola	641	2019	01A	N	no	blaKPC-3	1	ctg01A19019_50_KPC	NA	NA	AA221	AA697	5698465	183210	86	none	Tn4401b	2	Tn4401b-2	AGAAT|TAACT	AGAAT|TAACT	2	8	IncFII(Yp)	blaKPC-3, blaLEN16, blaNDM-1, sul1
01A19CPO022	SAMN34137693	PRJNA855907	Escherichia	Escherichia coli	131	2019	01A	N	no	blaKPC-3	1	ctg01A19022_23_KPC	NA	NA	AA226	AA704	5163478	249032	151	none	Tn4401b	2	Tn4401b-2	GTTCT	GTTCT	0	6	Col156, IncFII(29), IncN	aac(3)-IId, aac(6')-Ib, aac(6')-Ib-cr, aadA1, aadA5, aph(3'')-Ib, aph(6)-Id, blaKPC-3, blaOXA-9, dfrA14, dfrA17, mph(A), qacE, qnrS1, sul1, sul2, tet(A)
01A20CPO001	SAMN34137694	PRJNA855907	Klebsiella	Klebsiella michiganensis	50	2020	01A	Y	yes	blaKPC-3	1	p01A20001_B_KPC	AA007	AL033	AA226	AA704	6180294	5950439	6	none	Tn4401b	29	Tn4401b-29	GTTCT	GTTCT	5	6	IncFIB(K)(pCAV1099-114), IncN, IncR	aph(3')-Ia, blaKPC-3, blaOXY-1-2, dfrA14
01A20CPO007	SAMN34137695	PRJNA855907	Enterobacter	Enterobacter hormaechei subsp. steigerwaltii	93	2020	01A	Y	no	blaKPC-3	1	ctg01A20007_4_KPC	NA	NA	AA226	AA704	5117612	2745927	24	none	Tn4401b	2	Tn4401b-2	GTTCT	GTTCT	1	3	IncHI2, IncHI2A, IncN, IncR	aac(6')-Ib, aac(6')-Ib-cr, aadA1, aadA2, ant(2'')-Ia, blaACT-7, blaKPC-3, blaOXA-9, blaSHV-12, blaTEM-1A, dfrA12, dfrA14, mcr-9, mph(A), qacE, qnrS1, sul1, tet(D)
01A20CPO011	SAMN34137696	PRJNA855907	Klebsiella	Klebsiella michiganensis	143	2020	01A	Y	yes	blaKPC-3	1	p01A20011_C_KPC	AA007	AL033	AA226	AA704	6494450	6150651	4	none	Tn4401b	2	Tn4401b-2	GTTCT	GTTCT	3	4	IncM2, IncN, IncR	aph(3')-Ia, blaKPC-3, blaOXY-1-4, dfrA14
01A21CPO004	SAMN34137697	PRJNA855907	Klebsiella	Klebsiella michiganensis	83	2021	01A	N	no	blaKPC-3	1	ctg01A21004_42_KPC	NA	NA	AA226	AA704	6200391	285880	102	none	Tn4401b	2	Tn4401b-2	GTTCT	GTTCT	1	4	IncN	aac(6')-Ib, aac(6')-Ib-cr, aadA1, blaKPC-3, blaOXA-9, blaOXY-5-2, blaTEM-1A, dfrA14, qnrS1
01A21CPO006	SAMN34137698	PRJNA855907	Escherichia	Escherichia coli	648	2021	01A	N	no	blaKPC-3	1	ctg01A21006_35_KPC	NA	NA	AA226	AA704	5414649	163459	157	none	Tn4401b	2	Tn4401b-2	GTTCT	ATTCA	2	7	IncFIA, IncFIB(AP001918), IncN, IncY	aac(3)-IIa, aac(6')-Ib-cr, aac(6')-Ib-cr, aadA5, blaCTX-M-15, blaKPC-3, blaOXA-1, catB3, dfrA14, dfrA17, erm(B), mph(A), qacE, sitABCD, sul1, tet(A)
01ACRGNY2001	SAMN34137699	PRJNA855907	Klebsiella	Klebsiella pneumoniae	147	2010	01A	N	no	blaKPC-2	1	ctg01AY2001_28_KPC	NA	NA	AA306	AA818	5790197	216426	81	7020-7118	Tn4401a	1	Tn4401a-1	ATTGA	ATTGA	1	7	IncFIB(pNDM-Mar), IncFIB(pQil), IncHI1B(pNDM-MAR), IncR	aac(6')-Il, aadA1, aadA2, aph(3'')-Ib, aph(3')-Ia, aph(6)-Id, blaKPC-2, blaOXA-9, blaSHV-67, blaTEM-1A, blaVIM-1, dfrA1, dfrA12, fosA, mph(A), OqxA, OqxA, OqxB, OqxB, qacE, sul1
01B17CRGN001	SAMN34137700	PRJNA855907	Escherichia	Escherichia coli	131	2017	01B	Y	yes	blaKPC-3	1	p01B17001_D_KPC	AA007	AL033	AA226	AA704	5301067	4848102	7	none	Tn4401b	2	Tn4401b-2	GTTCT	GTTCT	6	7	IncFIB(AP001918), IncI1-I(Alpha), IncN, p0111	aac(6')-Ib, aac(6')-Ib-cr, aadA1, blaCMY-2, blaCMY-2, blaKPC-3, blaOXA-9, blaTEM-1A, dfrA14, qnrS1, sitABCD
01B17CRGN002	SAMN34137701	PRJNA855907	Enterobacter	Enterobacter cloacae complex clade P	669	2017	01B	N	no	blaKPC-3	1	ctg01B17002_36_KPC	NA	NA	AA344	-	4782907	194800	118	none	Tn4401b	2	Tn4401b-2	GTTCT	GTTCT	1	5	IncFIB(K), IncN	aac(6')-Ib, aac(6')-Ib-cr, aadA1, ant(2'')-Ia, blaKPC-3, blaOXA-2, blaOXA-9, blaTEM-1A, dfrA14, qacE, qnrS1, sul1
01B18CPO003	SAMN34137702	PRJNA855907	Klebsiella	Klebsiella variicola subsp. variicola	4035	2018	01B	N	no	blaKPC-3	1	ctg01B18003_22_KPC	NA	NA	AA226	AA704	5588563	382222	52	none	Tn4401b	2	Tn4401b-2	GTTCT	GTTCT	0	2	IncN	aac(6')-Ib, aac(6')-Ib-cr, aadA1, blaKPC-3, blaLEN24, blaOXA-9, blaTEM-1A, dfrA14, qnrS1
01B18CPO005	SAMN34137703	PRJNA855907	Citrobacter	Citrobacter freundii	185	2018	01B	Y	yes	blaKPC-3	1	p01B18005_A_KPC	AA007	AL033	AA226	AA704	5684022	5149217	9	1154-1208	unknown	unknown	unknown	GTTCT	GTTCT	3	4	IncFII, IncN, pKPC-CAV1321	aac(6')-Ib, aac(6')-Ib-cr, aadA1, blaCMY-48, blaCTX-M-27, blaKPC-3, blaOXA-9, blaTEM-1A, dfrA14, erm(B), mph(A), qnrS1
01B18CPO006	SAMN34137704	PRJNA855907	Enterobacter	Enterobacter asburiae	29	2018	01B	N	no	blaKPC-3	1	ctg01B18006_54_KPC	NA	NA	AA226	AA704	4917264	122706	128	none	Tn4401b	2	Tn4401b-2	GTTCT	GTTCT	2	6	IncFIB(K), IncFII(pECLA), IncN	aadA2, blaACT-6, blaKPC-3, dfrA14, mcr-10, qacE, sul1
01B18CPO012	SAMN34137705	PRJNA855907	Klebsiella	Klebsiella michiganensis	190	2018	01B	Y	yes	blaKPC-3	1	p01B18012_B_KPC	AA007	AL033	AA226	AA704	6139559	4093459	29	none	Tn4401b	2	Tn4401b-2	GTTCT	GTTCT	4	5	IncFIB(K)(pCAV1099-114), IncN	blaKPC-3, blaOXY-6-2, dfrA14, qnrS1
01B20CPO002	SAMN34137706	PRJNA855907	Raoultella	Raoultella ornithinolytica	-	2020	01B	Y	yes	blaKPC-3	1	p01B20002_D_KPC	AA007	AL033	AA226	AA704	6132185	5518922	12	none	Tn4401b	2	Tn4401b-2	GTTCT	GTTCT	7	8	IncFIB(K), IncHI2, IncN, IncR	aac(6')-Ib, aac(6')-Ib-cr, aadA1, aadA2, blaKPC-3, blaOXA-9, blaTEM-1A, dfrA12, dfrA14, fosA, mcr-9, mph(A), qacE, qnrS1, sul1, tet(D)
01B21CPO001	SAMN34137707	PRJNA855907	Escherichia	Escherichia coli	95	2021	01B	N	no	blaKPC-3	1	ctg01B21001_22_KPC	NA	NA	AA226	AA704	5238678	226305	89	none	Tn4401b	2	Tn4401b-2	GTTCT	GTTCT	0	3	IncFIB(AP001918), IncN	aac(6')-Ib, aac(6')-Ib-cr, aadA1, blaKPC-3, blaOXA-9, blaTEM-1A, dfrA14, qnrS1
01B21CPO002	SAMN34137708	PRJNA855907	Enterobacter	Enterobacter cloacae complex clade P	669	2021	01B	N	no	blaKPC-3	1	ctg01B21002_40_KPC	NA	NA	AA344	-	4817349	253366	128	none	Tn4401b	2	Tn4401b-2	AACAC|GAATA|GTTCT|TAAAC	AACAC|GAATA|GTTCT|TAAAC	1	6	IncFIB(K), IncN	aac(3)-IId, aac(6')-Ib, aac(6')-Ib-cr, aadA1, aadA2, blaKPC-3, blaOXA-9, blaTEM-1A, dfrA12, mph(A), qacE, sul1
01C17CRGN001	SAMN34137709	PRJNA855907	Enterobacter	Enterobacter cloacae complex clade P	719	2017	01C	Y	yes	blaKPC-3	1	p01C17001_B_KPC	AA007	AL033	AA226	AA704	5258179	4823969	3	none	Tn4401b	2	Tn4401b-2	GTTCT	GTTCT	2	3	IncHI1A(NDM-CIT), IncHI1B(pNDM-CIT), IncN	aac(6')-Ib, aac(6')-Ib-cr, aadA1, blaKPC-3, blaOXA-9, blaTEM-1A, dfrA14, qnrS1
02A19CPO004	SAMN34137710	PRJNA855907	Klebsiella	Klebsiella pneumoniae	-	2019	02A	N	no	blaKPC-2	1	ctg02A19004_62_KPC	NA	NA	AA221	-	5368849	123432	96	7020-7118	Tn4401a	1	Tn4401a-1	ATTGA|GTTTC	ATTGA	1	5	IncFIA(HI1), IncR	armA, blaKPC-2, blaOXA-9, blaSHV-100, blaTEM-1A, mph(E), msr(E), OqxA, OqxA, OqxB, OqxB
02A21CPO002	SAMN34137711	PRJNA855907	Citrobacter	Citrobacter freundii	18	2021	02A	N	no	blaKPC-2	1	ctg02A21002_24_KPC	NA	NA	AA354	AA891	5507152	350012	78	1-7127|8646-10006	unknown	unknown	unknown	none	none	3	7	FII(Cf), IncFIA(HI1), IncFIB(pHCM2), IncFII(Yp), IncP6, IncR	aac(6')-Ib-cr, aac(6')-Ib-cr, aadA16, aadA2, ARR-3, blaCMY-117, blaDHA-1, blaKPC-2, blaSHV-12, blaTEM-40, dfrA12, dfrA27, ere(A), mph(A), qacE, qnrB4, sul1
02A21CPO003A	SAMN34137712	PRJNA855907	Klebsiella	Klebsiella aerogenes	-	2021	02A	N	no	blaKPC-2	1	ctg02A21003A_27_KPC	NA	NA	AA354	AA891	5174781	278328	59	1-7127|8646-10006	unknown	unknown	unknown	none	none	1	3	IncP6	blaKPC-2, blaTEM-40
02A21CPO003B	SAMN34137713	PRJNA855907	Citrobacter	Citrobacter freundii	91	2021	02A	N	no	blaKPC-2	1	ctg02A21003B_29_KPC	NA	NA	AA354	AA891	5544845	248368	108	1-7127|8646-10006	unknown	unknown	unknown	none	none	0	7	IncFII(Yp), IncHI1A(NDM-CIT), IncHI1B(pNDM-CIT), IncP6, IncX3	aac(6')-If, aadA2, blaCMY-150, blaKPC-2, blaSHV-12, blaTEM-40, dfrA12, mph(A), qacE, qnrB38, qnrB7, sul1
02A21CPO004	SAMN34137714	PRJNA855907	Citrobacter	Citrobacter freundii	91	2021	02A	N	no	blaKPC-2	1	ctg02A21004_24_KPC	NA	NA	AA354	AA891	5586728	426469	122	1-7127|8646-10006	unknown	unknown	unknown	none	none	0	7	IncFII(Yp), IncHI1A(NDM-CIT), IncHI1B(pNDM-CIT), IncP6, IncX3	aac(3)-IId, aac(6')-Ib-cr, aac(6')-Ib3, aac(6')-If, aadA2, blaCMY-150, blaKPC-2, blaTEM-40, dfrA12, mph(A), mph(E), msr(E), qacE, qnrB38, qnrB4, sul1
02B17CRGN001	SAMN34137715	PRJNA855907	Citrobacter	Citrobacter freundii	91	2017	02B	Y	no	blaKPC-2	1	ctg02B17001_1_KPC	NA	NA	AA346	AA880	5655228	4918475	5	1-4600|5257-7127|8646-10006	unknown	unknown	unknown	none	none	3	5	IncHI1A(NDM-CIT), IncHI1B(pNDM-CIT), IncP6, IncX3	aac(3)-IId, aac(6')-If, aac(6')-IIc, aadA2, blaCMY-150, blaKPC-2, blaSHV-12, blaTEM-1B, blaTEM-40, dfrA12, ere(A), mph(A), qacE, qacE, qnrB38, qnrB4, qnrB7, sul1, sul1
02B17CRGN002	SAMN34137716	PRJNA855907	Escherichia	Escherichia coli	224	2017	02B	Y	yes	blaKPC-2	2	p02B17002_C_KPC, p02B17002_A_KPC	AA168, AA073	AL552, AL257	AA354, AA319	AA891, AA834	5098642	2239862	10	1-7127|8646-10006	unknown	unknown	unknown	none	none	4	5	IncC, IncP6, IncY	ant(2'')-Ia, aph(3'')-Ib, aph(6)-Id, blaKPC-2, blaKPC-2, blaTEM-40, blaTEM-40, dfrA10, dfrA14, qacE, qacE, sul1, sul1, sul2, tet(A)
02B17CRGN003	SAMN34137717	PRJNA855907	Morganella	Morganella morganii	-	2017	02B	Y	yes	blaKPC-2	1	p02B17003_A_KPC	AA182	AL581	AA354	AA891	4110742	4055491	7	1-7127|8646-10006	unknown	unknown	unknown	none	none	2	3	IncP6	aac(6')-Ib-cr, aac(6')-Ib-cr, aadA2, aadA5, ant(2'')-Ia, blaDHA-13, blaKPC-2, blaOXA-1, blaTEM-40, catA1, catB3, dfrA17, qacE, qacE, sul1, sul1, tet(B)
02B21CPO002	SAMN34137718	PRJNA855907	Klebsiella	Klebsiella quasipneumoniae subsp. similipneumoniae	-	2021	02B	N	no	blaKPC-2	1	ctg02B21002_31_KPC	NA	NA	AA354	AA891	5336421	277496	55	1-7127|8646-10006	unknown	unknown	unknown	none	none	1	3	IncP6	blaKPC-2, blaOKP-B-3, blaTEM-40
02B21CPO004	SAMN34137719	PRJNA855907	Citrobacter	Citrobacter freundii	91	2021	02B	N	no	blaKPC-2	1	ctg02B21004_28_KPC	NA	NA	AA354	AA891	5552752	385330	112	1-7127|8646-10006	unknown	unknown	unknown	none	none	0	7	IncHI1A(NDM-CIT), IncHI1B(pNDM-CIT), IncP6, IncX3	aac(3)-IId, aac(6')-If, aac(6')-IIc, aadA2, blaCMY-150, blaKPC-2, blaSHV-12, blaTEM-1B, blaTEM-40, dfrA12, mph(A), qacE, qnrB38, qnrB4, qnrB7, sul1
03A17CRGN005	SAMN34137720	PRJNA855907	Enterobacter	Enterobacter cloacae subsp. cloacae	456	2017	03A	Y	yes	blaKPC-2	1	p03A17005_D_KPC	AA168	AL552	AA354	AA891	5385491	5138530	6	1-7127|8646-10006	unknown	unknown	unknown	none	none	5	5	IncP6, IncX3	aac(3)-IId, aac(6')-IIc, aadA1, aadA2, aadA3, blaCMH-3, blaKPC-2, blaTEM-1C, blaTEM-1C, blaTEM-40, dfrA1, dfrA12, ere(A), mph(A), qacE, qacE, qnrB4, qnrB7, sul1, sul1
03A20CPO005	SAMN29503391	PRJNA855907	Klebsiella	Klebsiella pneumoniae	5815	2020	03A	Y	yes	blaKPC-2	1	p03A20005_B_KPC	AA046	AL157	AA167	AA626	5498354	5391419	13	1-7127|9198-10006	Tn4401_truncC	1	Tn4401_truncC-1	none	none	7	8	None	blaKPC-2, blaLAP-2, blaSHV-182, blaTEM-1B, blaTEM-40, fosA6, mph(A), OqxA, OqxA, OqxB, OqxB, qnrS1
03A21CPO004	SAMN34137721	PRJNA855907	Klebsiella	Klebsiella pneumoniae	15	2021	03A	N	no	blaKPC-2	1	ctg03A21004_59_KPC	NA	NA	AA167	AA626	5659096	165741	117	1-7127|9198-10006	Tn4401_truncC	1	Tn4401_truncC-1	none	none	0	5	IncFIB(K)	aac(3)-IId, aac(6')-Ib-cr, aac(6')-Ib-cr, blaCTX-M-15, blaKPC-2, blaOXA-1, blaSHV-100, blaTEM-1B, catB3, fosA6, mph(A), OqxA, OqxA, OqxB, OqxB, tet(A)
04A1213CRGN008	SAMN34137722	PRJNA855907	Klebsiella	Klebsiella pneumoniae	512	2012	04A	N	no	blaKPC-3	1	ctg04A1213008_34_KPC	NA	NA	AA268	AA761	5703963	270158	145	7020-7118	Tn4401a	2	Tn4401a-2	AAGAT	ATTGA	0	5	ColRNAI, IncFIB(K), IncFIB(pQil), IncFII(K), IncX3	aac(6')-Ib, aac(6')-Ib-cr, aadA2, aph(3')-Ia, blaKPC-3, blaOXA-9, blaSHV-182, blaTEM-79, catA1, dfrA12, fosA6, mph(A), OqxA, OqxA, OqxB, OqxB, qacE, sul1
04A21CPO005A	SAMN34137723	PRJNA855907	Klebsiella	Klebsiella variicola subsp. variicola	-	2021	04A	N	no	blaKPC-2	1	ctg04A21005A_29_KPC	NA	NA	AA261	AA748	5894358	197612	87	7020-7118	Tn4401a	1	Tn4401a-1	AACAG	AACAG	0	7	IncFIB(K)(pCAV1099-114), IncM1, IncR, repA(pKOX)	blaKPC-2, blaLEN20, mph(A), qacE, sul1
04A21CPO005B	SAMN34137724	PRJNA855907	Citrobacter	Citrobacter freundii	22	2021	04A	N	no	blaKPC-2	1	ctg04A21005B_23_KPC	NA	NA	AA261	AA748	5739032	273004	108	7020-7118	Tn4401a	1	Tn4401a-1	AACAG	AACAG	1	9	IncM1, IncR, pKPC-CAV1321, repA(pKOX)	aac(6')-Ib-cr, aac(6')-Ib-cr, aadA1, ARR-3, blaCMY-48, blaKPC-2, blaOXA-1, catB3, dfrA1, mph(A), qacE, sul1
04A21CPO008	SAMN34137725	PRJNA855907	Citrobacter	Citrobacter freundii	22	2021	04A	N	no	blaKPC-2	1	ctg04A21008_19_KPC	NA	NA	AA261	AA748	5316013	320220	67	7020-7118	Tn4401a	1	Tn4401a-1	AACAG	AACAG	5	9	IncM1, IncR	aac(6')-Ib-cr, aac(6')-Ib-cr, aadA1, ARR-3, blaCMY-48, blaKPC-2, blaOXA-1, catB3, dfrA1, mph(A), qacE, sul1
04A21CPO009	SAMN34137726	PRJNA855907	Escherichia	Escherichia coli	569	2021	04A	N	yes	blaKPC-2	1	p04A21009_B_KPC	AA042	AL144	-	-	4845165	502270	39	7020-7118	Tn4401a	1	Tn4401a-1	TAACC	TAACC	2	4	IncFIB(AP001918), IncX1	blaKPC-2
04ACRGNY2016	SAMN34137727	PRJNA855907	Enterobacter	Enterobacter hormaechei subsp. steigerwaltii	90	2011	04A	N	yes	blaKPC-2	1	p04AY2016_A_KPC	AA002	AL001	AA261	AA748	5091545	326350	71	7020-7118	Tn4401a	1	Tn4401a-1	AACAG	AACAG	2	6	IncM1	aph(3'')-Ib, aph(6)-Id, blaACT-15, blaKPC-2, blaOXA-2, catA1, dfrA29, qnrA1, sul1
05A21CPO001A	SAMN34137728	PRJNA855907	Klebsiella	Klebsiella michiganensis	50	2021	05A	N	no	blaKPC-2	1	ctg05A21001A_52_KPC	NA	NA	AA335	-	5837195	242893	101	1-7127|9198-10006	Tn4401_truncC	1	Tn4401_truncC-1	none	none	0	6	IncN	aac(6')-Ib-cr, aac(6')-Ib-cr, aadA16, aadA2, ARR-3, blaKPC-2, blaOXY-1-2, blaTEM-98, dfrA12, dfrA27, qacE, sul1, tet(A)
05A21CPO001B	SAMN34137729	PRJNA855907	Citrobacter	Citrobacter freundii	64	2021	05A	N	no	blaKPC-2	1	ctg05A21001B_43_KPC	NA	NA	-	-	5366201	191717	96	1-7127|9198-10006	Tn4401_truncC	1	Tn4401_truncC-1	none	none	0	3	IncFII(Yp)	aac(3)-IId, aadA1b, aadA2, blaCMY-152, blaKPC-2, dfrA12, mph(A), qacE, sul1
05ACRGN041	SAMN34137730	PRJNA855907	Serratia	Serratia marcescens	-	2010	05A	N	no	blaKPC-3	1	ctg05A041_44_KPC	NA	NA	AA226	AA704	5546948	124267	137	none	Tn4401b	8	Tn4401b-8	GTTCT	GTTCT	5	10	IncFIB(K), IncN	aac(6')-Ib, aac(6')-Ib-cr, aadA1, aph(3'')-Ib, aph(6)-Id, blaKPC-3, blaOXA-9, blaTEM-40, dfrA14, sul2, tet(41), tet(D)
06C15CRGN001	SAMN34137731	PRJNA855907	Enterobacter	Enterobacter hormaechei subsp. hoffmannii	78	2015	06C	N	no	blaKPC-2	1	ctg06C15001_18_KPC	NA	NA	AA225	AA702	4997679	492448	48	none	Tn4401b	1	Tn4401b-1	GTTCT	GTTCT	1	7	pKPC-CAV1193	aac(6')-Ib, aac(6')-Ib-cr, aadA1, blaACT-5, blaKPC-2, blaLAP-2, blaOXA-9, dfrA15, qacE, qnrS1, sul1
06C15CRGN002	SAMN34137732	PRJNA855907	Enterobacter	Enterobacter hormaechei subsp. hoffmannii	78	2015	06C	Y	yes	blaKPC-2	1	p06C15002_B_KPC	AA013	AL055	AA225	AA702	5081150	4723607	19	none	Tn4401b	1	Tn4401b-1	GTTCT	GTTCT	3	6	pKPC-CAV1193	aadA1, blaACT-5, blaCTX-M-15, blaKPC-2, blaLAP-2, blaOXA-1, blaOXA-9, blaTEM-1B, catB3, dfrA15, qacE, qnrS1, sul1
06C16CRGN002	SAMN34137733	PRJNA855907	Enterobacter	Enterobacter hormaechei subsp. hoffmannii	145	2016	06C	N	no	blaKPC-2	1	ctg06C16002_53_KPC	NA	NA	AA326	AA846	5010524	165275	138	none	Tn4401b	1	Tn4401b-1	GTTCT	GTTCT	4	7	IncHI2, IncHI2A, pKPC-CAV1193	aac(6')-IIc, aadA2, aph(3'')-Ib, aph(3')-Ia, aph(6)-Id, blaACT-14, blaKPC-2, blaSHV-12, blaTEM-1B, dfrA19, ere(A), mcr-9, qnrB2, sul1, sul2
06C17CRGN002	SAMN34137734	PRJNA855907	Klebsiella	Klebsiella quasipneumoniae subsp. quasipneumoniae	-	2017	06C	Y	yes	blaKPC-2	1	p06C17002_C_KPC	AA013	AL055	AA225	AA702	5516043	5247993	5	1168-1242	unknown	unknown	unknown	none	GTTCT	3	4	IncFIA(HI1), IncFIB(K), IncFII(K), IncR, pKPC-CAV1193	aph(3'')-Ib, aph(6)-Id, blaKPC-2, blaOKP-A-3, blaTEM-1B, blaTEM-1B, dfrA14, sul2, tet(D)
06C18CPO001	SAMN34137735	PRJNA855907	Klebsiella	Klebsiella pneumoniae	147	2018	06C	N	no	blaKPC-2	1	ctg06C18001_31_KPC	NA	NA	AA306	-	5741958	333442	63	none	Tn4401b	1	Tn4401b-1	ATCGT|GTCTA|TGGTA|TGTTA	ATCGT|GTCTA|TGGTA|TGTTA	2	6	Col(BS512), Col440I, IncFIB(pQil), repA(pKOX)	aac(3)-IIa, aac(6')-Ib-cr, aac(6')-Ib-cr, aph(3'')-Ib, aph(6)-Id, blaCTX-M-15, blaKPC-2, blaOXA-1, blaSHV-67, blaTEM-1B, catA1, catB3, dfrA1, fosA, OqxA, OqxA, OqxB, OqxB, qacE, qnrS1, sul1, tet(A)
06C18CPO002	SAMN34137736	PRJNA855907	Enterobacter	Enterobacter hormaechei subsp. hoffmannii	78	2018	06C	N	no	blaKPC-2	1	ctg06C18002_24_KPC	NA	NA	AA225	AA702	5023911	317002	55	none	Tn4401b	1	Tn4401b-1	none	GTTCT	2	8	Col(BS512), pKPC-CAV1193	aadA1, blaACT-5, blaCTX-M-15, blaKPC-2, blaLAP-2, blaOXA-1, blaOXA-9, blaTEM-1A, catB3, dfrA15, qacE, qnrS1, sul1
06C18CPO005	SAMN34137737	PRJNA855907	Citrobacter	Citrobacter freundii	98	2018	06C	N	no	blaKPC-2	1	ctg06C18005_20_KPC	NA	NA	AA221	AA695	5207553	451051	70	none	Tn4401b	25	Tn4401b-25	GTTCT	GTTCT	0	5	IncFII(SARC14)	aac(3)-IId, aac(6')-Ib, aac(6')-Ib-cr, aadA1, aadA2, ant(2'')-Ia, blaCMY-109, blaKPC-2, blaOXA-9, dfrA12, mph(A), qacE, qnrB60, sul1
06C20CPO003	SAMN29503410	PRJNA855907	Citrobacter	Citrobacter freundii	98	2020	06C	N	no	blaKPC-2	1	ctg06C20003_25_KPC	NA	NA	AA354	AA891	5544374	251489	93	1-7187|9198-10006	unknown	unknown	unknown	none	none	1	6	IncFIB(pHCM2), IncP6, pKPC-CAV1321	aac(3)-IIa, aac(6')-Ib-cr, aac(6')-Ib-cr, ARR-3, blaCMY-109, blaKPC-2, blaOXA-1, blaTEM-40, catB3, fosA3, qacE, qnrB60, sul1, sul2
06C21CPO002	SAMN34137738	PRJNA855907	Enterobacter	Enterobacter hormaechei subsp. hormaechei	428	2021	06C	N	no	blaKPC-3	1	ctg06C21002_52_KPC	NA	NA	AA226	AA704	5012068	119208	116	none	Tn4401b	2	Tn4401b-2	GTTCT	GTTCT	3	7	IncHI1A(NDM-CIT), IncHI1B(pNDM-CIT), IncN	blaKPC-3, blaSHV-5, blaTEM-1B, dfrA14, qnrS1
06C21CPO004	SAMN34137739	PRJNA855907	Citrobacter	Citrobacter freundii	22	2021	06C	N	no	blaKPC-2	1	ctg06C21004_39_KPC	NA	NA	AA225	AA702	5273133	288869	101	none	Tn4401b	1	Tn4401b-1	GTTCT|TATTC	ATTCT|CATCT	1	6	FII(Cf), pKPC-CAV1193	blaCMY-48, blaKPC-2, blaTEM-1B
06C21CPO006	SAMN34137740	PRJNA855907	Citrobacter	Citrobacter freundii	22	2021	06D	N	no	blaKPC-2	1	ctg06C21006_38_KPC	NA	NA	AA167	AA626	5235055	246738	65	1-7127|9198-10006	Tn4401_truncC	1	Tn4401_truncC-1	none	none	2	7	FII(Cf), IncX5	aadA1, blaCMY-48, blaKPC-2, blaTEM-40, dfrA1, qacE, sul1, tet(A)
06D16CRGN001	SAMN34137741	PRJNA855907	Escherichia	Escherichia coli	6408	2016	06D	N	no	blaKPC-2	1	ctg06D16001_30_KPC	NA	NA	AA225	AA702	5044725	168228	81	none	Tn4401b	1	Tn4401b-1	GTTCT	GTTCT	3	5	IncFIB(pB171), pKPC-CAV1193	blaKPC-2, blaTEM-1B
06D18CPO005	SAMN34137742	PRJNA855907	Morganella	Morganella morganii	-	2018	06D	N	no	blaKPC-2	1	ctg06D18005_24_KPC	NA	NA	AA354	AA891	4077794	202617	58	1-7187|9198-10006	unknown	unknown	unknown	none	none	1	3	IncP6	aac(6')-Ib-cr, aac(6')-Ib-cr, blaDHA-1, blaKPC-2, blaOXA-1, blaTEM-40, catB3, dfrA15, qacE, sul1, tet(B)
06D21CPO001	SAMN34137743	PRJNA855907	Escherichia	Escherichia coli	410	2021	06D	N	no	blaKPC-2	1	ctg06D21001_63_KPC	NA	NA	AA221	AA697	4852490	124604	114	none	Tn4401b	1	Tn4401b-1	AATCG|TATAC	AATCG|TATAC	1	5	IncFIA, IncFIB(AP001918)	aadA5, blaKPC-2, dfrA17, mph(A), qacE, sitABCD, sul1, tet(A)
06D21CPO004	SAMN34137744	PRJNA855907	Citrobacter	Citrobacter freundii	112	2021	06D	N	no	blaKPC-2	1	ctg06D21004_49_KPC	NA	NA	AA354	AA891	5392810	155163	120	1-7127|9198-10006	Tn4401_truncC	14	Tn4401_truncC-14	none	none	0	6	IncFII(Yp), IncP6, pKPC-CAV1321	blaCMY-75, blaKPC-2, blaTEM-40
07B16CRGN014	SAMN34137745	PRJNA855907	Citrobacter	Citrobacter freundii	91	2016	07B	N	no	blaKPC-2	1	ctg07B16014_22_KPC	NA	NA	AA198	AA663	5559369	317040	99	7020-7118	Tn4401a	22	Tn4401a-22	TTTTA	TTTTA	1	7	IncHI2, IncHI2A	aac(3)-IId, aac(6')-Ib-cr, aac(6')-Ib-cr, aac(6')-If, aadA2, ant(3'')-Ia, aph(3'')-Ib, aph(6)-Id, blaCMY-150, blaCTX-M-15, blaKPC-2, blaOXA-1, blaTEM-1B, catA1, catB3, dfrA12, dfrA14, mph(A), qacE, qnrB1, qnrB38, sul1, sul2
07B16CRGN017	SAMN34137746	PRJNA855907	Enterobacter	Enterobacter hormaechei subsp. xiangfangensis	114	2016	07B	N	no	blaKPC-3	1	ctg07B16017_18_KPC	NA	NA	AA221	-	5179722	521862	58	none	Tn4401b	2	Tn4401b-2	TACCT	TACCT	1	6	IncFIA(HI1), IncHI2, IncHI2A	aph(3'')-Ib, aph(6)-Id, blaACT-16, blaKPC-3, blaSHV-12, blaTEM-1B, dfrA19, mcr-9, qnrB2, sul1, sul2
07B16CRGN020	SAMN34137747	PRJNA855907	Citrobacter	Citrobacter freundii	924	2016	07B	Y	no	blaKPC-2	1	p07B16020_B_KPC	AA014	AL060	AA198	AA663	5252260	1280997	40	7020-7118	Tn4401a	22	Tn4401a-22	TTTTA	TTTTA	6	8	IncR	blaCMY-48, blaKPC-2, blaLAP-2, qnrS1
07B16CRGN030	SAMN34137748	PRJNA855907	Klebsiella	Klebsiella oxytoca	213	2016	07B	N	no	blaKPC-2	1	ctg07B16030_52_KPC	NA	NA	AA225	AA702	6237844	175116	103	none	Tn4401b	1	Tn4401b-1	TGTTG	GTTCT|TGTTG	0	5	IncFIB(K), IncR, pKPC-CAV1193	aph(3')-Ia, blaKPC-2, blaOXY-1-3, blaTEM-1B
07B17CRGN009	SAMN34137749	PRJNA855907	Escherichia	Escherichia coli	131	2017	07B	N	no	blaKPC-3	1	ctg07B17009_73_KPC	NA	NA	AA198	AA663	5083917	71043	172	none	Tn4401b	2	Tn4401b-2	ATGCA	ATGCA	5	10	Col(BS512), IncFIA, IncFII(pRSB107), IncI1-I(Alpha)	aac(3)-IId, blaKPC-3, blaTEM-1B
07B17CRGN010A	SAMN34137750	PRJNA855907	Citrobacter	Citrobacter portucalensis	-	2017	07B	Y	yes	blaKPC-3	1	p07B17010A_B_KPC	AA042	AL150	AA142	AA594	4934129	4867664	4	844-861|5458-5556	unknown	unknown	unknown	ATTCA	GTTCT	3	3	ColRNAI, IncX3	aac(6')-Ib, aac(6')-Ib-cr, blaCMY-13, blaKPC-3, blaSHV-155, qnrB2
07B17CRGN010B	SAMN34137751	PRJNA855907	Klebsiella	Klebsiella pneumoniae	258	2017	07B	N	no	blaKPC-3	1	ctg07B17010B_56_KPC	NA	NA	AA142	AA594	5556165	129656	130	none	Tn4401b	2	Tn4401b-2	ATTCA	GTTCT	2	9	ColRNAI, IncFIB(K), IncFII(K), IncR, IncX3	aac(3)-IV, aac(6')-Ib, aac(6')-Ib-cr, aadA2, aph(4)-Ia, blaKPC-3, blaSHV-182, catA1, dfrA12, fosA6, mph(A), OqxA, OqxA, OqxB, OqxB, qacE, sul1, sul3
07B18CPO002	SAMN34137752	PRJNA855907	Escherichia	Escherichia coli	131	2018	07B	Y	yes	blaKPC-3	1	p07B18002_A_KPC	AA014	AL059	AA198	AA663	5242538	4924678	10	none	Tn4401b	2	Tn4401b-2	ATGCA	ATGCA	6	9	Col(BS512), Col156, IncFIA, IncFII(pRSB107), IncI1-I(Alpha)	aac(3)-IId, blaKPC-3, blaTEM-1B
07B18CPO002B	SAMN34137753	PRJNA855907	Klebsiella	Klebsiella pneumoniae	5738	2018	07B	N	no	blaKPC-3	1	ctg07B18002B_30_KPC	NA	NA	AA198	AA663	5453475	336612	61	none	Tn4401b	2	Tn4401b-2	ATGCA	ATGCA	0	3	IncFIB(K)	blaKPC-3, blaSHV-99, fosA6, OqxA, OqxA, OqxB, OqxB
07B19CPO006	SAMN29503420	PRJNA855907	Enterobacter	Enterobacter hormaechei subsp. steigerwaltii	141	2019	07B	Y	yes	blaKPC-3	1	p07B19006_A_KPC	AA014	AL059	AA198	AA663	5153657	4798988	8	none	Tn4401b	2	Tn4401b-2	ATGCA	ATGCA	3	5	IncHI2, IncHI2A	aac(6')-Ib-cr, aac(6')-Ib3, aadA2, aph(3'')-Ib, aph(6)-Id, blaACT-7, blaKPC-3, blaSHV-12, dfrA19, mcr-9, qacE, sul1, sul2
07B19CPO008	SAMN29503422	PRJNA855907	Klebsiella	Klebsiella pneumoniae	48	2019	07B	N	yes	blaKPC-3	1	p07B19008_A_KPC	AA042	AL144	AA142	AA594	5577340	458934	47	none	Tn4401b	2	Tn4401b-2	TTGAA	TTGAA	2	4	ColRNAI, IncFIB(K)	blaKPC-3, blaSHV-172, OqxA, OqxA, OqxB, OqxB
07B21CPO009A	SAMN34137754	PRJNA855907	Klebsiella	Klebsiella pneumoniae	133	2021	07B	N	no	blaKPC-2	1	ctg07B21009A_78_KPC	NA	NA	AA319	AA833	5829447	108381	131	none	Tn4401b	1	Tn4401b-1	AACCT|GTGTA	AACCT|GTGTA	1	5	ColRNAI, IncC, IncFIB(K), IncFII(pKP91)	aadA2, blaCARB-2, blaFOX-5, blaKPC-2, blaSHV-75, cmlA1, dfrA19, fosA6, OqxA, OqxA, OqxB, OqxB, qacE, sul1
07C1314CRGN001	SAMN34137755	PRJNA855907	Klebsiella	Klebsiella pneumoniae	258	2013	07C	N	no	blaKPC-3	1	ctg07C1314001_29_KPC	NA	NA	AA225	AA701	5705828	245034	83	none	Tn4401b	2	Tn4401b-2	GTTCT	GTTCT	0	5	ColRNAI, IncFIB(K), IncFII(K), IncX3, pKPC-CAV1193	aac(6')-Ib, aac(6')-Ib-cr, aadA1, aadA2, blaKPC-3, blaOXA-9, blaSHV-155, blaTEM-1A, catA1, dfrA12, fosA6, mph(A), OqxA, OqxA, OqxB, OqxB, qacE, qnrB19, sul1
07C1314CRGN002	SAMN34137756	PRJNA855907	Klebsiella	Klebsiella pneumoniae	258	2013	07C	N	no	blaKPC-3	1	ctg07C1314002_30_KPC	NA	NA	AA225	AA701	5705648	224239	87	none	Tn4401b	2	Tn4401b-2	GTTCT	GTTCT	0	4	ColRNAI, IncFIB(K), IncFII(K), IncX3, pKPC-CAV1193	aac(6')-Ib, aac(6')-Ib-cr, aadA1, aadA2, blaKPC-3, blaOXA-9, blaTEM-1A, catA1, dfrA12, fosA6, mph(A), OqxA, OqxA, OqxB, OqxB, qacE, qnrB19, sul1
07C15CRGN013	SAMN34137757	PRJNA855907	Klebsiella	Klebsiella pneumoniae	512	2015	07C	N	no	blaKPC-3	1	ctg07C15013_31_KPC	NA	NA	AA268	AA761	5668966	246804	142	7020-7118	Tn4401a	2	Tn4401a-2	ATTGA	ATTGA	0	4	ColRNAI, IncFIB(K), IncFIB(pQil), IncFII(K)	aac(6')-Ib, aac(6')-Ib-cr, aadA2, aph(3')-Ia, blaKPC-3, blaOXA-9, blaSHV-182, blaTEM-1A, catA1, dfrA12, fosA6, mph(A), OqxA, OqxA, OqxB, OqxB, qacE, sul1
07C16CRGN003A	SAMN34137758	PRJNA855907	Klebsiella	Klebsiella pneumoniae	37	2016	07C	N	yes	blaKPC-2	1	p07C16003A_A_KPC	AA014	AL060	AA198	AA663	5486187	485741	60	7020-7118	Tn4401a	22	Tn4401a-22	TTTTA	TTTTA	3	7	Col440II, IncC, repB	aadA2, blaKPC-2, blaSHV-81, dfrA12, fosA6, OqxA, OqxA, OqxB, OqxB, qacE, sul1
07C16CRGN003B	SAMN34137759	PRJNA855907	Morganella	Morganella morganii	-	2016	07C	N	no	blaKPC-2	1	ctg07C16003B_21_KPC	NA	NA	AA198	AA663	4447785	264270	85	7020-7118	Tn4401a	22	Tn4401a-22	TTTTA	TTTTA	2	4	None	blaDHA-12, blaKPC-2
07C17CRGN001	SAMN34137760	PRJNA855907	Klebsiella	Klebsiella pneumoniae	16	2017	07C	N	no	blaKPC-2	1	ctg07C17001_24_KPC	NA	NA	AA221	AA696	5549717	352295	77	7020-7118	Tn4401a	1	Tn4401a-1	ATTGA	ATTGA	2	5	Col440II, IncC, IncI1-I(Alpha)	blaKPC-2, blaSHV-148, mph(A), OqxA, OqxA, OqxB, OqxB, sul2
07C18CPO003	SAMN34137761	PRJNA855907	Klebsiella	Klebsiella pneumoniae	16	2018	07C	N	no	blaKPC-2	1	ctg07C18003_40_KPC	NA	NA	AA221	AA696	5329760	239367	101	7020-7118	Tn4401a	1	Tn4401a-1	ATTGA	ATTGA	1	5	Col440II, IncC	blaKPC-2, blaSHV-148, mph(A), OqxA, OqxA, OqxB, OqxB, sul2
07C21CPO001	SAMN34137762	PRJNA855907	Citrobacter	Citrobacter freundii	163	2021	07C	N	no	blaKPC-2	1	ctg07C21001_28_KPC	NA	NA	AA221	AA697	5027477	347258	60	none	Tn4401b	1	Tn4401b-1	TGGTA	TGGTA	0	5	IncFIB(K)	aac(6')-Ib-cr, aac(6')-Ib-cr, aadA16, ARR-3, blaCMY-48, blaKPC-2, dfrA27, mph(A), qacE, qacE, qnrB6, sul1, sul1, tet(B)
07C21CPO003	SAMN34137763	PRJNA855907	Enterobacter	Enterobacter hormaechei subsp. hoffmannii	115	2021	07C	N	no	blaKPC-3	1	ctg07C21003_35_KPC	NA	NA	AA326	-	4943321	106995	126	none	Tn4401b	2	Tn4401b-2	GTTCT	GTTCT	1	9	IncFIA(HI1), IncFIB(pECLA), IncHI1A(NDM-CIT), IncHI1B(pNDM-CIT)	aac(6')-Ib-cr, aac(6')-Ib3, aadA2, aph(3'')-Ib, aph(6)-Id, blaACT-5, blaKPC-3, blaTEM-1B, dfrA19, mcr-9, qnrB2, sul1
07CCRGNY2002	SAMN34137764	PRJNA855907	Klebsiella	Klebsiella pneumoniae	15	2011	07C	N	no	blaKPC-3	1	ctg07CY2002_35_KPC	NA	NA	AA226	AA704	5564407	292990	112	none	Tn4401b	30	Tn4401b-30	GTTCT	GTTCT	1	5	ColRNAI, IncFIB(K), IncN	blaKPC-3, blaSHV-100, blaTEM-1B, dfrA14, fosA6, OqxA, OqxA, OqxB, OqxB, qnrS1
07D19CPO003B	SAMN34137765	PRJNA855907	Klebsiella	Klebsiella pneumoniae	1779	2019	07D	N	no	blaKPC-2	1	ctg07D19003B_39_KPC	NA	NA	AA319	AA833	5557627	342278	83	none	Tn4401b	1	Tn4401b-1	GTTCT	GTTCT	0	7	IncC, IncFIB(K), IncQ1, pKPC-CAV1193	aadA2, ant(2'')-Ia, aph(3'')-Ib, aph(6)-Id, blaCARB-2, blaKPC-2, blaSHV-81, blaTEM-1B, catA1, catB3, cmlA1, dfrA19, fosA6, mph(E), msr(E), OqxA, OqxA, OqxB, OqxB, qacE, sul1, sul2, tet(D)
08A1213CRGN011A	SAMN34137766	PRJNA855907	Escherichia	Escherichia coli	131	2012	08A	N	no	blaKPC-3	1	ctg08A1213011A_37_KPC	NA	NA	AA221	AA697	5019912	209197	75	none	Tn4401b	2	Tn4401b-2	ATAAA|TGTGA	ATAAA|TGTGA	5	9	IncFIA, IncFII(pRSB107)	aac(3)-IId, aadA5, aph(3'')-Ib, aph(6)-Id, blaKPC-3, blaTEM-1B, dfrA17, mph(A), qacE, sul1, sul2, tet(A)
08A1213CRGN011B	SAMN34137767	PRJNA855907	Enterobacter	Enterobacter hormaechei subsp. xiangfangensis	171	2012	08A	N	no	blaKPC-3	1	ctg08A1213011B_15_KPC	NA	NA	AA198	AA663	4785917	654556	26	none	Tn4401b	2	Tn4401b-2	ATGCA	ATGCA	3	6	None	blaACT-16, blaKPC-3
08A1213CRGN011C	SAMN34137768	PRJNA855907	Klebsiella	Klebsiella pneumoniae	34	2012	08A	N	yes	blaKPC-3	1	p08A1213011C_A_KPC	AA042	AL144	AA221	AA697	5669012	314865	144	none	Tn4401b	2	Tn4401b-2	TGTGA	TGTGA	2	6	IncFIB(K), IncFII(pKP91)	blaKPC-3, blaSHV-26, fosA5, OqxA, OqxA, OqxB, OqxB
08A1314CRGN008	SAMN34137769	PRJNA855907	Citrobacter	Citrobacter freundii	22	2014	08A	N	no	blaKPC-2	1	ctg08A1314008_18_KPC	NA	NA	AA225	AA702	5195710	489209	55	none	Tn4401b	1	Tn4401b-1	GTTCT	GTTCT	4	8	IncFII(Yp), pKPC-CAV1193	aac(3)-IId, aadA1, aadA2, blaCMY-48, blaKPC-2, blaTEM-1B, dfrA1, dfrA12, mph(A), qacE, sul1, sul2
08A14CRGN004A	SAMN34137770	PRJNA855907	Escherichia	Escherichia coli	131	2014	08A	N	no	blaKPC-3	1	ctg08A14004A_28_KPC	NA	NA	AA198	AA663	5053574	163366	84	none	Tn4401b	2	Tn4401b-2	ATGCA	ATGCA	4	9	IncFIA, IncFII(pRSB107)	aac(3)-IId, aadA5, aph(3'')-Ib, aph(6)-Id, blaKPC-3, blaTEM-1B, dfrA17, mph(A), qacE, sul1, sul2, tet(A)
08A14CRGN004Borg1	SAMN34137771	PRJNA855907	Enterobacter	Enterobacter cloacae complex clade N	424	2014	08A	N	no	blaKPC-3	1	ctg08A14004Borg1_22_KPC	NA	NA	AA198	AA663	4966548	474690	82	none	Tn4401b	2	Tn4401b-2	ATGCA	ATGCA	0	2	None	blaKPC-3
08A14CRGN004Borg3	SAMN34137772	PRJNA855907	Escherichia	Escherichia coli	131	2014	08A	N	no	blaKPC-3	1	ctg08A14004Borg3_27_KPC	NA	NA	AA198	AA663	5091068	176595	88	none	Tn4401b	2	Tn4401b-2	ATGCA	ATGCA	5	9	IncFIA, IncFII(pRSB107)	aac(3)-IId, aadA5, aph(3'')-Ib, aph(6)-Id, blaKPC-3, blaTEM-1B, dfrA17, mph(A), qacE, sul1, sul2, tet(A)
08A15CRGN018	SAMN34137773	PRJNA855907	Klebsiella	Klebsiella pneumoniae	258	2015	08A	N	no	blaKPC-3	1	ctg08A15018_50_KPC	NA	NA	AA142	AA594	5889360	268970	127	7008-7075	Tn4401d	2	Tn4401d-2	TCTCT	GTTCT	0	6	ColRNAI, FIA(pBK30683), IncHI1B(pNDM-MAR), IncX3	aac(6')-Ib, aac(6')-Ib-cr, aph(3'')-Ib, aph(6)-Id, blaKPC-3, blaTEM-30, dfrA14, fosA6, OqxA, OqxA, OqxB, OqxB, sul2
08A17CRGN004	SAMN34137774	PRJNA855907	Klebsiella	Klebsiella pneumoniae	258	2017	08A	N	no	blaKPC-3	1	ctg08A17004_52_KPC	NA	NA	-	-	5736695	151381	137	1-1035|7008-7075	unknown	unknown	unknown	none	none	0	4	ColRNAI, FIA(pBK30683), IncFIB(K), IncFII(K)	aac(6')-Ib, aac(6')-Ib-cr, blaKPC-3, blaSHV-182, catA1, dfrA14, fosA6, OqxA, OqxA, OqxB, OqxB
08A17CRGN007	SAMN34137775	PRJNA855907	Klebsiella	Klebsiella pneumoniae	11	2017	08A	N	no	blaKPC-2	1	ctg08A17007_73_KPC	NA	NA	AA258	AA743	5491406	162422	91	1-7127|9198-10006	Tn4401_truncC	1	Tn4401_truncC-1	none	none	2	4	ColRNAI, IncFII(pHN7A8), IncR	aadA2, blaCTX-M-65, blaKPC-2, blaSHV-182, fosA6, qacE, sul1
08A17CRGN008	SAMN34137776	PRJNA855907	Escherichia	Escherichia coli	131	2017	08A	Y	yes	blaKPC-3	1	p08A17008_B_KPC	AA014	AL059	AA198	AA663	5055692	4914505	7	827-1357	unknown	unknown	unknown	ATGCA	ATGCA	6	7	IncFIA, IncFII(pRSB107)	blaKPC-3, blaTEM-1B
08A18CPO009A	SAMN34137777	PRJNA855907	Klebsiella	Klebsiella pneumoniae	11	2018	08A	Y	yes	blaKPC-2	1	p08A18009A_C_KPC	AA124	AL405	AA230	AA708	5817550	5443474	6	none	Tn4401b	1	Tn4401b-1	ATTAC	ATTAC	5	6	IncFIB(K), IncR, IncX5	aac(6')-Ib-cr, aac(6')-Ib-cr, aadA2, ARR-3, blaCTX-M-1, blaCTX-M-1, blaKPC-2, blaOXA-1, blaSHV-182, catB3, dfrA12, fosA6, mph(A), OqxA, OqxA, OqxB, OqxB, qacE, qacE, qnrB19, sul1, sul1
08A18CPO009B	SAMN34137778	PRJNA855907	Escherichia	Escherichia coli	657	2018	08A	N	no	blaKPC-2	1	ctg08A18009B_32_KPC	NA	NA	AA230	AA708	5004784	170957	88	none	Tn4401b	1	Tn4401b-1	ATTAC	ATTAC	4	8	IncFIB(AP001918), IncFII, IncU, IncX5, pXuzhou21	blaKPC-2, blaTEM-1C, tet(A)
08A19CPO006A	SAMN29503447	PRJNA855907	Citrobacter	Citrobacter freundii	396	2019	08A	Y	no	blaKPC-3	1	ctg08A19006A_2_KPC	NA	NA	AA219	AA692	5781090	5203208	5	none	Tn4401b	2	Tn4401b-2	AGGGA	AGGGA	3	4	IncFIB(pQil), IncHI2, IncHI2A, IncM1	aac(6')-IIc, aadA2, aph(3'')-Ib, aph(3')-Ia, aph(3')-Ia, aph(3')-Ia, aph(6)-Id, blaCMY-78, blaKPC-3, blaSHV-12, blaTEM-1B, blaTEM-1B, dfrA19, ere(A), mcr-9, qacE, qacE, qnrB2, sul1, sul1, sul1, sul1, sul2
08A19CPO006B	SAMN29503448	PRJNA855907	Enterobacter	Enterobacter ludwigii	41	2019	08A	N	no	blaKPC-3	1	ctg08A19006B_80_KPC	NA	NA	AA198	AA663	5214338	81126	186	none	Tn4401b	2	Tn4401b-2	ATGCA	ATGCA	1	10	IncC, IncFIB(pECLA), IncFIB(pQil), IncFII(Yp), IncFII(pECLA), IncW	aac(6')-Ib-cr, aac(6')-Ib3, aadA1b, ant(2'')-Ia, blaCARB-2, blaFOX-5, blaKPC-3, blaMIR-3, blaOXA-2, blaTEM-1B, dfrA19, mph(E), msr(E), qacE, sul1
08B18CPO001	SAMN34137779	PRJNA855907	Enterobacter	Enterobacter hormaechei subsp. oharae	108	2018	08A	N	yes	blaKPC-2	1	p08B18001_A_KPC	AA013	AL055	AA225	AA702	4612673	197045	77	none	Tn4401b	1	Tn4401b-1	GTTCT	GTTCT	2	4	pKPC-CAV1193	blaACT-7, blaKPC-2, blaTEM-1B
08B18CPO002	SAMN34137780	PRJNA855907	Enterobacter	Enterobacter hormaechei subsp. xiangfangensis	245	2018	08B	Y	no	blaKPC-3	1	ctg08B18002_2_KPC	NA	NA	AA326	AA846	5053602	4621941	16	1403-1422	unknown	unknown	unknown	GTTCT	GTTCT	1	4	IncFIA(HI1), IncFIB(K), IncHI2, IncHI2A, IncR, IncR	aac(6')-Ib-cr, aac(6')-Ib-cr, aadA16, aadA2, aadA2, ant(2'')-Ia, aph(3'')-Ib, aph(3')-Ia, aph(6)-Id, ARR-3, blaACT-16, blaKPC-3, blaSHV-12, blaTEM-1B, dfrA19, dfrA27, mcr-9, qacE, qacE, qacE, qnrB6, sul1, sul1, sul1
09A1213CRGN001	SAMN34137781	PRJNA855907	Klebsiella	Klebsiella pneumoniae	258	2012	09A	N	no	blaKPC-3	1	ctg09A1213001_31_KPC	NA	NA	AA268	AA761	5662375	270158	125	7020-7118	Tn4401a	2	Tn4401a-2	ATTGA	ATTGA	0	5	ColRNAI, IncFIB(K), IncFIB(pQil), IncFII(K)	aac(6')-Ib, aac(6')-Ib-cr, aadA2, aph(3')-Ia, blaKPC-3, blaOXA-9, blaSHV-182, blaTEM-1A, catA1, dfrA12, fosA6, mph(A), OqxA, OqxA, OqxB, OqxB, qacE, sul1
09A16CRGN003	SAMN34137782	PRJNA855907	Klebsiella	Klebsiella pneumoniae	258	2016	09A	N	no	blaKPC-2	1	ctg09A16003_16_KPC	NA	NA	AA268	AA761	5484550	219576	82	7020-7118	Tn4401a	1	Tn4401a-1	TGAGA	ATTGA	0	4	ColRNAI, IncFIB(K)	aac(6')-Ib, aac(6')-Ib-cr, aadA2, blaKPC-2, fosA6, OqxA, OqxA, OqxB, OqxB, qacE, sul1
09A16CRGN004	SAMN34137783	PRJNA855907	Klebsiella	Klebsiella pneumoniae	258	2016	09A	Y	yes	blaKPC-2	1	p09A16004_A_KPC	AA085	AL326	AA268	AA761	5604065	3350079	7	7020-7118	Tn4401a	1	Tn4401a-1	TGAGA	ATTGA	2	3	ColRNAI, IncFIB(K)	aac(6')-Ib, aac(6')-Ib, aac(6')-Ib-cr, aac(6')-Ib-cr, aadA2, blaKPC-2, fosA6, OqxA, OqxA, OqxB, OqxB, qacE, sul1
09A16CRGN005	SAMN34137784	PRJNA855907	Enterobacter	Enterobacter hormaechei subsp. hoffmannii	97	2016	09A	Y	yes	blaKPC-3	2	p09A16005_C_KPC_KPC	AA014	AL059	AA198	AA663	5325953	4847157	6	none	Tn4401b	2	Tn4401b-2	ATGCA|TTGAT	ATGCA|TTGAT	5	6	IncFIB(pECLA), IncFII(pECLA), IncHI2, IncHI2A	aac(6')-IIc, aadA2, aph(3'')-Ib, aph(6)-Id, blaACT-5, blaKPC-3, blaKPC-3, blaSHV-12, blaTEM-1B, dfrA19, ere(A), fosA, mcr-9, qacE, qacE, qnrB2, sul1, sul1, sul1
09A16CRGN006	SAMN34137785	PRJNA855907	Enterobacter	Enterobacter hormaechei subsp. hoffmannii	97	2016	09A	N	no	blaKPC-3	1	ctg09A16006_17_KPC	NA	NA	-	-	5179441	185403	111	none	Tn4401b	2	Tn4401b-2	ATGCA	ATGCA	0	6	IncFIB(pECLA), IncFII(pECLA), IncHI2, IncHI2A	aac(6')-IIc, aadA2, aph(3'')-Ib, aph(6)-Id, blaACT-5, blaKPC-3, blaSHV-12, blaTEM-1B, dfrA19, ere(A), fosA, mcr-9, qnrB2, sul1
09A16CRGN007A	SAMN34137786	PRJNA855907	Klebsiella	Klebsiella pneumoniae	258	2016	09A	N	no	blaKPC-2	1	ctg09A16007A_17_KPC	NA	NA	AA268	AA761	5475194	219631	81	7020-7118	Tn4401a	1	Tn4401a-1	TGAGA	ATTGA	0	2	IncFIB(K)	aac(6')-Ib, aac(6')-Ib-cr, aadA2, blaKPC-2, fosA6, OqxA, OqxA, OqxB, OqxB, qacE, sul1
09A17CRGN007	SAMN34137787	PRJNA855907	Citrobacter	Citrobacter pasteurii	420	2017	09A	N	no	blaKPC-2	1	ctg09A17007_49_KPC	NA	NA	AA225	AA702	5450603	221083	106	none	Tn4401b	1	Tn4401b-1	ATCTC|GTTCT	GAGCT|GTTCT	0	4	pKPC-CAV1193, pKPC-CAV1321	aac(6')-Ib-cr, aac(6')-Ib-cr, blaKPC-2, blaTEM-1B, qnrVC4
09A17CRGN012	SAMN34137788	PRJNA855907	Klebsiella	Klebsiella pneumoniae	292	2017	09A	N	no	blaKPC-2	1	ctg09A17012_23_KPC	NA	NA	AA306	AA818	5854803	214738	200	7020-7118	Tn4401a	1	Tn4401a-1	ATTGA	ATTGA	3	11	Col(MGD2), IncFIB(K)(pCAV1099-114), IncFIB(pNDM-Mar), IncFIB(pQil), IncHI1B(pNDM-MAR)	aac(3)-IIa, aac(6')-Ib-cr, aac(6')-Ib-cr, aadA2, aph(3'')-Ib, aph(6)-Id, ARR-3, blaCTX-M-96, blaKPC-2, blaOXA-1, blaSHV-99, blaTEM-1B, catA1, catB3, dfrA12, fosA6, mph(A), OqxA, OqxA, OqxB, OqxB, qacE, qnrE1, sul1, sul2, tet(C), tet(D)
09A18CPO003	SAMN34137789	PRJNA855907	Enterobacter	Enterobacter hormaechei subsp. xiangfangensis	114	2018	09A	Y	yes	blaKPC-3	1	p09A18003_A_KPC	AA013	AL057	AA225	AA701	4882506	4775791	6	none	Tn4401b	2	Tn4401b-2	TACTC	TACTC	3	5	IncR, pKPC-CAV1193	blaACT-16, blaKPC-3, qnrS1
09A18CPO008	SAMN34137790	PRJNA855907	Enterobacter	Enterobacter hormaechei subsp. steigerwaltii	350	2018	09A	N	no	blaKPC-3	1	ctg09A18008_26_KPC	NA	NA	AA198	AA663	5202356	199759	115	none	Tn4401b	2	Tn4401b-2	ATGCA	ATGCA	7	11	IncHI2, IncHI2A, IncR	aac(6')-Ib-cr, aac(6')-Ib3, aac(6')-IIc, aadA1, aadA2, aph(3'')-Ib, aph(3')-Ia, aph(6)-Id, blaACT-7, blaKPC-3, blaSHV-12, blaTEM-1B, blaVIM-1, dfrA19, ere(A), mcr-9, mph(A), qacE, sul1, sul2
09A18CPO010	SAMN34137791	PRJNA855907	Citrobacter	Citrobacter freundii	307	2018	09A	Y	yes	blaKPC-2	1	p09A18010_A_KPC	AA013	AL055	AA225	AA702	5806593	3544326	34	none	Tn4401b	1	Tn4401b-1	GTTCT	GTTCT	1	4	IncC, pKPC-CAV1193, pKPC-CAV1321	aadA2, ant(2'')-Ia, blaCARB-2, blaCMY-51, blaKPC-2, blaTEM-1B, catB3, cmlA1, dfrA19, mph(E), msr(E), qacE, qacE, sul1, sul1, sul1
09A18CPO011	SAMN34137792	PRJNA855907	Klebsiella	Klebsiella pneumoniae	1779	2018	09A	N	yes	blaKPC-2	1	p09A18011_A_KPC	AA013	AL055	AA225	AA702	5412024	375942	51	none	Tn4401b	1	Tn4401b-1	GTTCT	GTTCT	1	4	IncC, pKPC-CAV1193	aadA2, ant(2'')-Ia, blaCARB-2, blaKPC-2, blaSHV-81, blaTEM-1B, catB3, cmlA1, dfrA19, fosA6, mph(E), msr(E), OqxA, OqxA, OqxB, OqxB, qacE, sul1
09A19CPO005	SAMN29503461	PRJNA855907	Citrobacter	Citrobacter freundii	116	2019	09A	Y	yes	blaKPC-2	1	p09A19005_D_KPC	AA013	AL055	AA225	AA702	5639518	5056816	11	none	Tn4401b	1	Tn4401b-1	none	GTTCT	4	5	IncC, pKPC-CAV1193, pKPC-CAV1321	aadA2, ant(2'')-Ia, blaCARB-2, blaCMY-135, blaFOX-5, blaKPC-2, blaTEM-1A, blaTEM-1C, catB3, cmlA1, dfrA19, mph(E), msr(E), qacE, qnrA1, sul1, sul1, sul1
09A19CPO008	SAMN29503464	PRJNA855907	Enterobacter	Enterobacter hormaechei subsp. xiangfangensis	418	2019	09A	N	no	blaKPC-3	1	ctg09A19008_30_KPC	NA	NA	AA198	AA663	4954755	303284	69	none	Tn4401b	2	Tn4401b-2	ATGCA	ATGCA	2	7	IncR	aac(6')-Ib-cr, aac(6')-Ib-cr, aadA16, ARR-3, blaACT-16, blaKPC-3, dfrA27, qacE, qacE, qnrB6, sul1, sul1, tet(B)
09A19CPO009	SAMN29503465	PRJNA855907	Escherichia	Escherichia coli	646	2019	09A	Y	yes	blaKPC-3	2	p09A19009_B_KPC, p09A19009_A_KPC	AA042, AA014	AL144, AL059	AA198, AA198	AA663, AA663	5138391	2982001	10	none	Tn4401b	2	Tn4401b-2	ATGCA|GTTCA	ATGCA|GTTCA	2	2	None	blaKPC-3, blaKPC-3
09A19CPO011	SAMN29503467	PRJNA855907	Enterobacter	Enterobacter hormaechei subsp. xiangfangensis	418	2019	09A	N	no	blaKPC-3	1	ctg09A19011_33_KPC	NA	NA	AA198	AA663	4938155	210236	63	none	Tn4401b	2	Tn4401b-2	ATGCA	ATGCA	2	7	IncR	aac(6')-Ib-cr, aac(6')-Ib-cr, aadA16, ARR-3, blaACT-16, blaKPC-3, dfrA27, qacE, qacE, qnrB6, sul1, sul1, tet(B)
09A19CPO014	SAMN29503470	PRJNA855907	Enterobacter	Enterobacter hormaechei subsp. xiangfangensis	418	2019	09A	N	no	blaKPC-3	1	ctg09A19014_32_KPC	NA	NA	AA198	AA663	4938555	207508	68	none	Tn4401b	2	Tn4401b-2	ATGCA	ATGCA	2	6	IncR	aac(6')-Ib-cr, aac(6')-Ib-cr, aadA16, ARR-3, blaACT-16, blaKPC-3, dfrA27, qacE, qacE, qnrB6, sul1, sul1, tet(B)
09A20CPO004	SAMN29503476	PRJNA855907	Citrobacter	Citrobacter freundii	22	2020	09A	Y	yes	blaKPC-2	1	p09A20004_B_KPC	AA013	AL055	AA225	AA702	5386143	5175876	3	none	Tn4401b	1	Tn4401b-1	GTTCT	GTTCT	2	3	pKPC-CAV1193	aac(3)-IId, aadA1, aadA2, blaCMY-48, blaKPC-2, blaTEM-1B, blaTEM-1B, dfrA1, dfrA12, mph(A), qacE, sul1, sul2
09A21CPO006	SAMN34137793	PRJNA855907	Escherichia	Escherichia coli	73	2021	09A	N	no	blaKPC-3	1	ctg09A21006_28_KPC	NA	NA	AA198	AA663	5078793	168936	95	none	Tn4401b	2	Tn4401b-2	ATGCA	ATGCA	1	3	None	blaKPC-3
09A21CPO010	SAMN34137794	PRJNA855907	Escherichia	Escherichia coli	8097	2021	09A	N	yes	blaKPC-2	1	p09A21010_A_KPC	AA013	AL055	AA225	AA702	4810507	158852	103	none	Tn4401b	1	Tn4401b-1	GTTCT	GTTCT	2	3	pKPC-CAV1193	blaKPC-2
09A21CPO012	SAMN34137795	PRJNA855907	Citrobacter	Citrobacter freundii	18	2021	09A	N	no	blaKPC-2	1	ctg09A21012_25_KPC	NA	NA	-	-	5553658	554685	109	none	Tn4401b	23	Tn4401b-23	AGATC	AATCA	1	8	FII(Cf), IncC, IncFIB(pECLA), IncFIB(pHCM2), IncR	aac(6')-Ib-cr, aac(6')-Ib-cr, aadA1b, aadA5, ant(2'')-Ia, aph(3')-Ia, ARR-3, blaCMY-117, blaDHA-1, blaFOX-5, blaKPC-2, blaOXA-1, blaOXA-2, blaTEM-1B, catB3, dfrA17, mph(A), mph(E), msr(E), qacE, qnrB4, sul1
09A21CPO013	SAMN34137796	PRJNA855907	Klebsiella	Klebsiella oxytoca	77	2021	09A	N	no	blaKPC-3	1	ctg09A21013_41_KPC	NA	NA	-	-	6051830	298607	86	none	Tn4401b	2	Tn4401b-2	AGTTT|GTTCT	AGTTT|GTTCT	1	5	None	blaKPC-3, blaOXY-5-2, blaTEM-1B, dfrA14, qnrS1
09ACRGNY2002	SAMN34137797	PRJNA855907	Klebsiella	Klebsiella pneumoniae	258	2010	09A	N	no	blaKPC-2	1	ctg09AY2002_31_KPC	NA	NA	AA268	AA761	5715813	299250	107	7020-7118	Tn4401a	1	Tn4401a-1	ATTGA	ATTGA	0	5	ColRNAI, IncFIB(K), IncFIB(pQil), IncX3	aac(6')-Ib, aac(6')-Ib-cr, aadA2, blaKPC-2, blaOXA-9, blaTEM-1A, catA1, dfrA12, fosA6, mph(A), OqxA, OqxA, OqxB, OqxB, qacE, sul1
09ACRGNY2005	SAMN34137798	PRJNA855907	Klebsiella	Klebsiella pneumoniae	258	2011	09A	N	no	blaKPC-3	1	ctg09AY2005_34_KPC	NA	NA	AA268	AA761	5710856	230720	102	7020-7118	Tn4401a	2	Tn4401a-2	ATTGA	ATTGA	0	6	ColRNAI, IncFIB(K), IncFIB(pQil), IncFII(K), IncN, IncX3	aac(6')-Ib, aac(6')-Ib-cr, aadA2, aph(3')-Ia, blaKPC-3, blaOXA-9, blaSHV-182, blaTEM-1A, catA1, dfrA12, fosA6, mph(A), OqxA, OqxA, OqxB, OqxB, qacE, sul1
09ACRGNY2008	SAMN34137799	PRJNA855907	Klebsiella	Klebsiella pneumoniae	258	2011	09A	N	no	blaKPC-2	1	ctg09AY2008_32_KPC	NA	NA	AA268	AA761	5713742	270158	110	7020-7118	Tn4401a	1	Tn4401a-1	ATTGA	ATTGA	0	4	ColRNAI, IncFIB(K), IncFIB(pQil), IncX3	aac(6')-Ib, aac(6')-Ib-cr, aadA2, blaKPC-2, blaOXA-9, blaTEM-1A, catA1, dfrA12, fosA6, mph(A), OqxA, OqxA, OqxB, OqxB, qacE, sul1
09ACRGNY2010A	SAMN34137800	PRJNA855907	Klebsiella	Klebsiella pneumoniae	258	2011	09A	N	no	blaKPC-2	1	ctg09AY2010A_35_KPC	NA	NA	AA268	AA761	5879954	270158	131	7020-7118	Tn4401a	1	Tn4401a-1	ATTGA	ATTGA	0	5	ColRNAI, IncC, IncFIB(K), IncFIB(pQil), IncX3	aac(6')-Ib, aac(6')-Ib-cr, aadA2, ant(2'')-Ia, blaFOX-5, blaFOX-5, blaKPC-2, blaOXA-9, blaTEM-79, catA1, catB3, dfrA12, fosA6, mph(A), mph(E), msr(E), OqxA, OqxA, OqxB, OqxB, qacE, sul1
09ACRGNY2010B	SAMN34137801	PRJNA855907	Klebsiella	Klebsiella pneumoniae	258	2011	09A	N	no	blaKPC-2	1	ctg09AY2010B_31_KPC	NA	NA	AA268	AA761	5711525	299250	107	7020-7118	Tn4401a	1	Tn4401a-1	ATTGA	ATTGA	0	5	ColRNAI, IncFIB(K), IncFIB(pQil), IncX3	aac(6')-Ib, aac(6')-Ib-cr, aadA2, blaKPC-2, blaOXA-9, blaTEM-1A, catA1, dfrA12, fosA6, mph(A), OqxA, OqxA, OqxB, OqxB, qacE, sul1
09ACRGNY2011	SAMN34137802	PRJNA855907	Klebsiella	Klebsiella pneumoniae	258	2011	09A	N	no	blaKPC-2	1	ctg09AY2011_30_KPC	NA	NA	AA268	AA761	5707220	299250	113	7020-7118	Tn4401a	1	Tn4401a-1	ATTGA	ATTGA	0	5	ColRNAI, IncFIB(K), IncFIB(pQil), IncX3	aac(6')-Ib, aac(6')-Ib-cr, aadA2, blaKPC-2, blaOXA-9, blaTEM-1A, catA1, dfrA12, fosA6, mph(A), OqxA, OqxA, OqxB, OqxB, qacE, sul1
11A1213CRGN001	SAMN34137803	PRJNA855907	Klebsiella	Klebsiella pneumoniae	512	2012	11A	N	no	blaKPC-3	1	ctg11A1213001_29_KPC	NA	NA	AA268	AA761	5710061	270158	121	7020-7118	Tn4401a	7	Tn4401a-7	ATTGA	ATTGA	0	5	ColRNAI, IncFIB(K), IncFIB(pQil), IncFII(K), IncX3	aac(6')-Ib, aac(6')-Ib-cr, aadA2, aph(3')-Ia, blaKPC-3, blaOXA-9, blaSHV-182, blaTEM-1A, catA1, dfrA12, fosA6, mph(A), OqxA, OqxA, OqxB, OqxB, qacE, sul1
11A1213CRGN004	SAMN34137804	PRJNA855907	Klebsiella	Klebsiella pneumoniae	17	2012	11A	N	no	blaKPC-3	1	ctg11A1213004_27_KPC	NA	NA	AA261	AA747	5621202	369391	82	none	Tn4401b	3	Tn4401b-3	TGAAA	TGAAA	0	5	IncFIB(K), IncM1	ant(2'')-Ia, blaKPC-3, blaSHV-172, dfrA7, fosA, OqxA, OqxA, OqxB, OqxB, qacE, qnrB2, sul1, sul1, tet(A)
11A1213CRGN015	SAMN34137805	PRJNA855907	Klebsiella	Klebsiella variicola subsp. variicola	1381	2012	11A	N	no	blaKPC-3	1	ctg11A1213015_15_KPC	NA	NA	AA226	AA704	5773474	506781	75	none	Tn4401b	3	Tn4401b-3	GTTCT	GTTCT	1	4	IncFIB(K), IncFII(pKP91), IncN	aph(3'')-Ib, aph(6)-Id, blaKPC-3, blaLEN2, blaTEM-1A, dfrA14, sul2, tet(D)
11A1213CRGN016	SAMN34137806	PRJNA855907	Enterobacter	Enterobacter hormaechei subsp. hoffmannii	316	2012	11A	Y	yes	blaKPC-3	1	p11A1213016_D_KPC	AA124	AL405	AA230	AA708	5240969	4723675	8	none	Tn4401b	3	Tn4401b-3	AACAA	AACAA	7	7	IncHI1A(NDM-CIT), IncHI1B(pNDM-CIT), IncQ2, IncR, IncX5	blaACT-14, blaKPC-3, qnrS2
11A1213CRGN017	SAMN34137807	PRJNA855907	Enterobacter	Enterobacter hormaechei subsp. steigerwaltii	113	2012	11A	Y	yes	blaKPC-3	1	p11A1213017_B_KPC	AA007	AL033	AA226	AA704	5215343	5036209	5	none	Tn4401b	3	Tn4401b-3	GTTCT	GTTCT	4	5	IncM1, IncN	aac(6')-Ib, aac(6')-Ib-cr, aadA1, ant(2'')-Ia, aph(3'')-Ib, aph(6)-Id, blaACT-15, blaKPC-3, blaOXA-9, blaSHV-30, blaTEM-1A, dfrA14, dfrA7, fosA, qacE, qnrB2, sul1, sul1, sul2, tet(A), tet(D)
11A1213CRGN025	SAMN34137808	PRJNA855907	Raoultella	Raoultella ornithinolytica	-	2012	11A	N	no	blaKPC-3	1	ctg11A1213025_35_KPC	NA	NA	AA226	AA704	5961719	375767	89	none	Tn4401b	3	Tn4401b-3	GTTCT	GTTCT	3	8	Col(MGD2), IncFIB(K), IncFII(K), IncN	blaKPC-3, dfrA14, fosA, tet(D)
11A1213CRGN027	SAMN34137809	PRJNA855907	Citrobacter	Citrobacter freundii	-	2012	11A	Y	yes	blaKPC-3	1	p11A1213027_C_KPC	AA042	AL143	AA221	AA696	5620288	5173390	5	none	Tn4401b	3	Tn4401b-3	ATCTC	ATCTC	4	5	Col(IRGK), IncC, pKPC-CAV1321	aadA2, ant(2'')-Ia, blaCMY-30, blaCMY-51, blaKPC-3, blaTEM-1B, cmlA1, dfrA30, qacE, qacE
11A1213CRGN028	SAMN34137810	PRJNA855907	Enterobacter	Enterobacter hormaechei subsp. steigerwaltii	113	2012	11A	N	no	blaKPC-3	1	ctg11A1213028_15_KPC	NA	NA	AA226	AA704	5162287	636987	49	none	Tn4401b	3	Tn4401b-3	GTTCT	GTTCT	2	6	IncM1, IncN	aac(6')-Ib, aac(6')-Ib-cr, aadA1, ant(2'')-Ia, aph(3'')-Ib, aph(6)-Id, blaACT-15, blaKPC-3, blaOXA-9, blaSHV-30, blaTEM-1A, dfrA14, dfrA7, fosA, qacE, qnrB2, sul1, sul1, sul2, tet(A), tet(D)
11A1213CRGN032	SAMN34137811	PRJNA855907	Citrobacter	Citrobacter freundii	-	2012	11A	N	no	blaKPC-3	1	ctg11A1213032_11_KPC	NA	NA	AA261	AA747	5095097	568848	34	none	Tn4401b	3	Tn4401b-3	TGAAA	TGAAA	0	2	IncM1	ant(2'')-Ia, blaCMY-98, blaKPC-3, blaSHV-30, dfrA7, qacE, qnrB11, sul1, tet(A)
11A1213CRGN033	SAMN34137812	PRJNA855907	Citrobacter	Citrobacter amalonaticus	-	2012	11A	N	no	blaKPC-3	1	ctg11A1213033_12_KPC	NA	NA	AA261	AA747	5131584	483992	38	none	Tn4401b	3	Tn4401b-3	TGAAA	TGAAA	2	5	IncHI2, IncHI2A, IncM1	ant(2'')-Ia, blaKPC-3, blaSHV-30, dfrA7, qnrB2, sul1, tet(A)
11A1213CRGN035	SAMN34137813	PRJNA855907	Kluyvera	Kluyvera georgina	-	2012	11A	N	no	blaKPC-3	1	ctg11A1213035_77_KPC	NA	NA	AA221	AA695	5508549	107794	175	none	Tn4401b	3	Tn4401b-3	GTTCT	GTTCT	2	6	IncFIB(K), IncQ2, pKPC-CAV1321	aph(3'')-Ib, aph(6)-Id, blaCTX-M-78, blaKPC-3, fosA4, qnrS2, sul2, tet(D)
11A1213CRGN038	SAMN34137814	PRJNA855907	Enterobacter	Enterobacter ludwigii	501	2012	11A	N	no	blaKPC-3	1	ctg11A1213038_33_KPC	NA	NA	AA261	AA747	4964913	174731	86	none	Tn4401b	3	Tn4401b-3	TGAAA	TGAAA	5	9	IncFIB(pQil), IncM1, IncR	ant(2'')-Ia, blaKPC-3, blaMIR-3, blaSHV-30, dfrA14, dfrA7, qacE, qnrB2, sul1, sul1, tet(A)
11A1213CRGN040	SAMN34137815	PRJNA855907	Enterobacter	Enterobacter hormaechei subsp. hoffmannii	316	2012	11A	Y	yes	blaKPC-3	1	p11A1213040_B_KPC	AA109	AL377	AA338	AA869	5168707	4677505	8	none	Tn4401b	3	Tn4401b-3	GTTCT	ATAAA	7	7	IncHI1A(NDM-CIT), IncHI1B(pNDM-CIT), IncQ2, IncR	blaACT-14, blaKPC-3, qnrS2
11A1213CRGN046	SAMN34137816	PRJNA855907	Klebsiella	Klebsiella pneumoniae	512	2012	11A	N	no	blaKPC-3	1	ctg11A1213046_28_KPC	NA	NA	AA268	AA761	5577645	324345	124	7020-7118	Tn4401a	7	Tn4401a-7	ATTGA	ATTGA	0	5	ColRNAI, IncFIB(K), IncFIB(pQil), IncFII(K), IncX3	aac(6')-Ib, aac(6')-Ib-cr, aadA2, aph(3')-Ia, blaKPC-3, blaOXA-9, blaSHV-182, blaTEM-1A, catA1, dfrA12, fosA6, mph(A), OqxA, OqxA, OqxB, OqxB, qacE, sul1
11A1213CRGN048	SAMN34137817	PRJNA855907	Klebsiella	Klebsiella pneumoniae	512	2012	11A	N	no	blaKPC-3	1	ctg11A1213048_29_KPC	NA	NA	AA268	AA761	5707342	270158	125	7020-7118	Tn4401a	7	Tn4401a-7	ATTGA	ATTGA	0	5	ColRNAI, IncFIB(K), IncFIB(pQil), IncFII(K), IncX3	aac(6')-Ib, aac(6')-Ib-cr, aadA2, aph(3')-Ia, blaKPC-3, blaOXA-9, blaSHV-182, blaTEM-1A, catA1, dfrA12, fosA6, mph(A), OqxA, OqxA, OqxB, OqxB, qacE, sul1
11A1213CRGN051	SAMN34137818	PRJNA855907	Klebsiella	Klebsiella pneumoniae	17	2012	11A	N	no	blaKPC-3	1	ctg11A1213051_32_KPC	NA	NA	AA261	AA747	5628479	273167	89	none	Tn4401b	3	Tn4401b-3	TGAAA	TGAAA	1	6	ColRNAI, IncFIB(K), IncM1	ant(2'')-Ia, blaKPC-3, dfrA7, fosA, OqxA, OqxA, OqxB, OqxB, qacE, qnrB2, sul1, sul1, tet(A)
11A1213CRGN052	SAMN34137819	PRJNA855907	Escherichia	Escherichia coli	131	2012	11A	N	no	blaKPC-3	1	ctg11A1213052_40_KPC	NA	NA	AA226	AA704	5070347	234058	81	none	Tn4401b	3	Tn4401b-3	GTTCT|TTCCA	GTTCT|TTCCA	3	6	IncFIA, IncFII(pRSB107), IncN	blaKPC-3, blaTEM-216, dfrA14, tet(D)
11A1213CRGN054A	SAMN34137820	PRJNA855907	Klebsiella	Klebsiella pneumoniae	788	2012	11A	N	no	blaKPC-3	1	ctg11A1213054A_13_KPC	NA	NA	AA226	AA704	5440474	790168	47	none	Tn4401b	3	Tn4401b-3	GTTCT	GTTCT	1	3	IncFIB(K), IncN	blaKPC-3, blaSHV-52, dfrA14, OqxA, OqxA, OqxB, OqxB, tet(D)
11A1213CRGN054C	SAMN34137821	PRJNA855907	Citrobacter	Citrobacter koseri	-	2012	11A	Y	yes	blaKPC-3	1	p11A1213054C_A_KPC	AA007	AL033	AA226	AA704	4884767	4770365	3	none	Tn4401b	3	Tn4401b-3	GTTCT	GTTCT	2	3	IncN, IncP1	blaKPC-3, blaMAL-1, dfrA14, tet(D)
11A1213CRGN056	SAMN34137822	PRJNA855907	Enterobacter	Enterobacter hormaechei subsp. steigerwaltii	113	2012	11A	N	no	blaKPC-3	1	ctg11A1213056_19_KPC	NA	NA	AA226	AA704	5279714	456819	63	none	Tn4401b	3	Tn4401b-3	GTTCT	GTTCT	1	8	IncM1, IncN	aac(6')-Ib, aac(6')-Ib-cr, aadA1, ant(2'')-Ia, aph(3'')-Ib, aph(6)-Id, blaACT-15, blaKPC-3, blaLAP-2, blaOXA-9, blaSHV-30, blaTEM-1A, dfrA14, dfrA7, fosA, qacE, qnrB2, qnrS1, sul1, sul1, sul2, tet(A), tet(D)
11A1213CRGN060	SAMN34137823	PRJNA855907	Enterobacter	Enterobacter mori	749	2012	11A	Y	yes	blaKPC-3	1	p11A1213060_A_KPC	AA158	AL531	AA265	AA757	5136909	4836672	9	none	Tn4401b	3	Tn4401b-3	GTTCT	GTTCT	8	9	None	ant(3'')-Ia, aph(3'')-Ib, aph(6)-Id, blaKPC-3, blaTEM-1A, qacE, qnrE1, sul1, sul2
11A1213CRGN071	SAMN34137824	PRJNA855907	Klebsiella	Klebsiella pneumoniae	1380	2012	11A	Y	yes	blaKPC-3	2	p11A1213071_C_KPC, p11A1213071_B_KPC	AA124, AA002	AL405, AL013	AA230, AA261	AA708, AA747	5610191	5189319	8	none	Tn4401b	3	Tn4401b-3	AACAA|TGAAA	AACAA|TGAAA	7	8	Col(pHAD28), IncFIB(K), IncM1, IncX5	ant(2'')-Ia, blaKPC-3, blaKPC-3, blaSHV-150, blaSHV-30, dfrA7, fosA, OqxA, OqxA, OqxB, OqxB, qacE, qnrB19, qnrB2, sul1, sul1, tet(A)
11A1213CRGN080	SAMN34137825	PRJNA855907	Klebsiella	Klebsiella pneumoniae	1380	2012	11A	N	no	blaKPC-3	1	ctg11A1213080_27_KPC	NA	NA	AA230	AA708	5268614	293322	103	none	Tn4401b	3	Tn4401b-3	AACAA	AACAA	2	7	Col(pHAD28), IncFIB(K), IncX5	blaKPC-3, blaSHV-26, fosA, OqxA, OqxA, OqxB, OqxB, qnrB19
11A1213CRGN097B	SAMN34137826	PRJNA855907	Enterobacter	Enterobacter cloacae subsp. cloacae	137	2013	11A	Y	yes	blaKPC-4	1	p11A1213097B_A_KPC	AA155	AL523	AA223	AA699	5089769	4998859	2	none	Tn4401b	6	Tn4401b-6	AAAGC	AAAGC	1	2	IncFIA(HI1)	aac(3)-Ib, aac(6')-Ib-cr, aac(6')-Ib-cr, aph(3')-Ia, ARR-3, blaCMH-3, blaKPC-4, blaOXA-1, blaTEM-1A, catB3, mph(A), qacE, qacE, qacL, sul1, sul1
11A1213CRGN105	SAMN34137827	PRJNA855907	Escherichia	Escherichia coli	648	2013	11A	Y	yes	blaKPC-3	1	p11A1213105_C_KPC	AA007	AL033	AA226	AA704	5550354	5218383	11	none	Tn4401b	28	Tn4401b-28	GTTCT	GTTCT	10	11	Col(BS512), IncFIA, IncFIB(AP001918), IncN, p0111	aac(6')-Ib, aac(6')-Ib-cr, aac(6')-Ib-cr, aac(6')-Ib-cr, aadA1, aph(3'')-Ib, aph(3'')-Ib, aph(6)-Id, aph(6)-Id, blaCTX-M-15, blaKPC-3, blaOXA-1, blaOXA-9, blaTEM-1A, catB3, dfrA14, sitABCD, sul2, sul2, tet(A), tet(D)
11A1213CRGN108	SAMN34137828	PRJNA855907	Klebsiella	Klebsiella pneumoniae	512	2013	11A	N	no	blaKPC-3	1	ctg11A1213108_29_KPC	NA	NA	AA268	AA761	5578009	270158	128	7020-7118	Tn4401a	7	Tn4401a-7	ATTGA	ATTGA	0	5	ColRNAI, IncFIB(K), IncFIB(pQil), IncFII(K), IncX3	aac(6')-Ib, aac(6')-Ib-cr, aadA2, aph(3')-Ia, blaKPC-3, blaOXA-9, blaSHV-182, blaTEM-1A, catA1, dfrA12, fosA6, mph(A), OqxA, OqxA, OqxB, OqxB, qacE, sul1
11A1314CRGN003	SAMN34137829	PRJNA855907	Serratia	Serratia marcescens	-	2013	11A	N	no	blaKPC-3	1	ctg11A1314003_9_KPC	NA	NA	AA261	AA747	5296443	1506154	32	none	Tn4401b	3	Tn4401b-3	TGAAA	TGAAA	2	4	IncM1	ant(2'')-Ia, blaKPC-3, blaSHV-30, dfrA7, qnrB2, sul1, tet(A)
11A1314CRGN007A	SAMN34137830	PRJNA855907	Klebsiella	Klebsiella aerogenes	-	2013	11A	N	no	blaKPC-3	1	ctg11A1314007A_18_KPC	NA	NA	AA261	AA747	5382886	767856	45	1-5049	unknown	unknown	unknown	GTTCT	none	0	3	IncM1, IncN	ant(2'')-Ia, blaKPC-3, blaSHV-30, dfrA14, tet(D)
11A1314CRGN007B	SAMN34137831	PRJNA855907	Escherichia	Escherichia coli	648	2013	11A	N	no	blaKPC-3	1	ctg11A1314007B_56_KPC	NA	NA	AA226	AA704	5560834	246561	151	1-5049	unknown	unknown	unknown	GTTCT	none	6	13	Col(BS512), IncFIA, IncFIB(AP001918), IncI1-I(Alpha), IncN, p0111	aac(3)-IIa, aac(6')-Ib-cr, aac(6')-Ib-cr, aph(3'')-Ib, aph(6)-Id, blaCTX-M-15, blaCTX-M-192, blaKPC-3, blaOXA-1, catB3, dfrA14, sitABCD, sul2, tet(A), tet(D)
11A1314CRGN010	SAMN34137832	PRJNA855907	Enterobacter	Enterobacter asburiae	23	2013	11A	Y	yes	blaKPC-3	1	p11A1314010_A_KPC	AA149	AL512	AA325	AA845	5486038	5006491	17	none	Tn4401b	3	Tn4401b-3	AAATA	AAATA	16	16	Col(pHAD28), IncHI1A(NDM-CIT), IncHI1B(pNDM-CIT), IncQ2, IncR	blaACT-2, blaKPC-3, mcr-9, qnrS2
11A1314CRGN011	SAMN34137833	PRJNA855907	Klebsiella	Klebsiella pneumoniae	512	2013	11A	N	no	blaKPC-3	1	ctg11A1314011_25_KPC	NA	NA	AA268	AA761	5583372	232988	89	7020-7118	Tn4401a	7	Tn4401a-7	ATTGA	ATTGA	0	4	ColRNAI, IncFIB(K), IncFII(K), IncX3	aac(6')-Ib, aac(6')-Ib-cr, aadA2, aph(3')-Ia, blaKPC-3, blaSHV-182, dfrA12, fosA6, mph(A), OqxA, OqxA, OqxB, OqxB, qacE, sul1
11A1314CRGN014	SAMN34137834	PRJNA855907	Klebsiella	Klebsiella pneumoniae	512	2013	11A	N	no	blaKPC-3	1	ctg11A1314014_24_KPC	NA	NA	AA268	AA761	5582875	270158	86	7020-7118	Tn4401a	7	Tn4401a-7	ATTGA	ATTGA	0	4	ColRNAI, IncFIB(K), IncFII(K), IncX3	aac(6')-Ib, aac(6')-Ib-cr, aadA2, aph(3')-Ia, blaKPC-3, blaSHV-182, dfrA12, fosA6, mph(A), OqxA, OqxA, OqxB, OqxB, qacE, sul1
11A1314CRGN017	SAMN34137835	PRJNA855907	Serratia	Serratia marcescens	-	2013	11A	N	no	blaKPC-3	1	ctg11A1314017_10_KPC	NA	NA	AA261	AA747	5296505	746495	34	none	Tn4401b	3	Tn4401b-3	TGAAA	TGAAA	2	4	IncM1	ant(2'')-Ia, blaKPC-3, blaSHV-30, dfrA7, qnrB2, sul1, tet(A)
11A1314CRGN021	SAMN34137836	PRJNA855907	Klebsiella	Klebsiella pneumoniae	512	2013	11A	N	no	blaKPC-3	1	ctg11A1314021_29_KPC	NA	NA	AA268	AA761	5709146	270158	129	7020-7118	Tn4401a	7	Tn4401a-7	ATTGA	ATTGA	0	5	ColRNAI, IncFIB(K), IncFIB(pQil), IncFII(K), IncX3	aac(6')-Ib, aac(6')-Ib-cr, aadA2, aph(3')-Ia, blaKPC-3, blaOXA-9, blaSHV-182, blaTEM-1A, catA1, dfrA12, fosA6, mph(A), OqxA, OqxA, OqxB, OqxB, qacE, sul1
11A1314CRGN023	SAMN34137837	PRJNA855907	Klebsiella	Klebsiella variicola subsp. variicola	1845	2013	11A	N	no	blaKPC-3	1	ctg11A1314023_15_KPC	NA	NA	AA226	AA704	5866248	784795	94	none	Tn4401b	3	Tn4401b-3	GTTCT	GTTCT	2	5	IncN	aac(3)-IId, aadA2, aph(3'')-Ib, aph(6)-Id, blaKPC-3, blaLEN19, blaTEM-1B, dfrA12, dfrA14, mph(A), qacE, sul1, sul2, tet(D)
11A1314CRGN028	SAMN34137838	PRJNA855907	Enterobacter	Enterobacter cloacae subsp. cloacae	137	2013	11A	N	no	blaKPC-4	1	ctg11A1314028_38_KPC	NA	NA	AA223	AA699	4974714	176886	73	none	Tn4401b	6	Tn4401b-6	AAAGC	AAAGC	0	3	IncFIA(HI1)	aac(3)-Ib, aac(6')-Ib-cr, aac(6')-Ib-cr, aadA1, aadA2, aph(3')-Ia, ARR-3, blaCMH-3, blaKPC-4, blaOXA-1, blaTEM-1A, catB3, cmlA1, dfrA19, mph(A), qacE, qacL, sul1
11A1314CRGN039A	SAMN34137839	PRJNA855907	Klebsiella	Klebsiella pneumoniae	512	2013	11A	N	no	blaKPC-3	1	ctg11A1314039A_26_KPC	NA	NA	AA268	AA761	5579568	230711	86	7020-7118	Tn4401a	7	Tn4401a-7	ATTGA	ATTGA	0	4	ColRNAI, IncFIB(K), IncFII(K), IncX3	aac(6')-Ib, aac(6')-Ib-cr, aadA2, aph(3')-Ia, blaKPC-3, blaSHV-182, dfrA12, fosA6, mph(A), OqxA, OqxA, OqxB, OqxB, qacE, sul1
11A1314CRGN039B	SAMN34137840	PRJNA855907	Klebsiella	Klebsiella pneumoniae	512	2013	11A	Y	yes	blaKPC-3	1	p11A1314039B_A_KPC	AA085	AL326	AA268	AA761	5674356	5438138	4	7020-7118	Tn4401a	2	Tn4401a-2	ATTGA	ATTGA	3	3	ColRNAI, IncFIB(K), IncFII(K), IncX3	aac(6')-Ib, aac(6')-Ib-cr, aadA2, aadA2, aph(3')-Ia, blaKPC-3, blaSHV-182, blaSHV-182, dfrA12, fosA6, mph(A), OqxA, OqxA, OqxB, OqxB, qacE, qacE, sul1, sul1
11A1314CRGN042A	SAMN34137841	PRJNA855907	Raoultella	Raoultella planticola	-	2013	11A	N	no	blaKPC-3	1	ctg11A1314042A_36_KPC	NA	NA	AA226	AA704	5993520	257635	84	none	Tn4401b	3	Tn4401b-3	GTTCT	GTTCT	0	5	IncN	blaKPC-3, blaPLA-6A, dfrA14, tet(D)
11A1314CRGN042B	SAMN34137842	PRJNA855907	Raoultella	Raoultella planticola	-	2013	11A	N	no	blaKPC-3	1	ctg11A1314042B_34_KPC	NA	NA	AA226	AA704	5994061	298406	79	none	Tn4401b	3	Tn4401b-3	GTTCT	GTTCT	0	5	IncN	blaKPC-3, blaPLA-6A, dfrA14, tet(D)
11A1314CRGN055	SAMN34137843	PRJNA855907	Klebsiella	Klebsiella variicola subsp. variicola	1845	2013	11A	N	no	blaKPC-3	1	ctg11A1314055_21_KPC	NA	NA	AA226	AA704	5895158	510601	91	none	Tn4401b	3	Tn4401b-3	GTTCT	GTTCT	1	5	IncN	aph(3'')-Ib, aph(6)-Id, blaKPC-3, blaLEN19, dfrA14, sul2, tet(D)
11A1314CRGN067	SAMN34137844	PRJNA855907	Klebsiella	Klebsiella oxytoca	29	2013	11A	Y	yes	blaKPC-3	1	p11A1314067_B_KPC	AA007	AL033	AA226	AA704	6134592	5894461	3	1-1201	unknown	unknown	unknown	GTTCT	none	2	3	IncFIB(K), IncFII(K), IncN	blaKPC-3, blaOXY-5-2, dfrA14, tet(D)
11A1314CRGN070	SAMN34137845	PRJNA855907	Klebsiella	Klebsiella pneumoniae	1960	2013	11A	N	no	blaKPC-3	1	ctg11A1314070_27_KPC	NA	NA	AA261	AA747	5607361	377897	95	none	Tn4401b	3	Tn4401b-3	TGAAA	TGAAA	3	10	IncFIB(K), IncM1, IncR	ant(2'')-Ia, blaKPC-3, blaSHV-163, dfrA7, fosA6, OqxA, OqxA, OqxB, OqxB, qacE, sul1, tet(A)
11A1314CRGN073	SAMN34137846	PRJNA855907	Enterobacter	Enterobacter hormaechei subsp. hoffmannii	316	2013	11A	Y	yes	blaKPC-3	1	p11A1314073_B_KPC	AA109	AL377	AA338	AA869	5300964	4770269	9	none	Tn4401b	3	Tn4401b-3	GTTCT	ATAAA	8	8	IncHI1A(NDM-CIT), IncHI1B(pNDM-CIT), IncN, IncQ2, IncR	blaACT-14, blaKPC-3, qnrS2
11A1314CRGN076	SAMN34137847	PRJNA855907	Enterobacter	Enterobacter hormaechei subsp. hoffmannii	316	2013	11A	N	no	blaKPC-3	1	ctg11A1314076_25_KPC	NA	NA	AA338	AA869	5149202	198413	87	none	Tn4401b	3	Tn4401b-3	GTTCT	ATAAA	1	9	IncHI1A(NDM-CIT), IncHI1B(pNDM-CIT), IncQ2, IncR	blaACT-14, blaKPC-3, qnrS2
11A1314CRGN123	SAMN34137848	PRJNA855907	Citrobacter	Citrobacter amalonaticus	-	2013	11A	N	no	blaKPC-18	1	ctg11A1314123_17_KPC	NA	NA	AA197	AA662	5146559	321588	66	none	Tn4401b	27	Tn4401b-27	GTTCT	GTTCT	0	2	IncN2	blaKPC-18, blaTEM-1B, dfrA16, mph(A), qacE, sul1
11A1314CRGN125	SAMN34137849	PRJNA855907	Enterobacter	Enterobacter hormaechei subsp. steigerwaltii	421	2014	11A	N	no	blaKPC-3	1	ctg11A1314125_29_KPC	NA	NA	AA226	AA704	5057350	337156	60	none	Tn4401b	4	Tn4401b-4	GTTCT	GTTCT	2	7	IncFIB(pECLA), IncFII(pECLA), IncN	aph(3'')-Ib, aph(6)-Id, blaACT-7, blaKPC-3, blaLAP-2, dfrA14, mcr-9, qnrS1, tet(D)
11A1314CRGN139	SAMN34137850	PRJNA855907	Citrobacter	Citrobacter koseri	-	2014	11A	N	no	blaKPC-3	1	ctg11A1314139_21_KPC	NA	NA	AA226	AA704	4829059	439006	44	none	Tn4401b	3	Tn4401b-3	GTTCT	GTTCT	0	2	IncN	aac(6')-Ib, aac(6')-Ib-cr, aadA1, aph(3'')-Ib, aph(6)-Id, blaKPC-3, blaMAL-1, blaOXA-9, blaTEM-1A, dfrA14, sul2, tet(D)
11A1314CRGN140	SAMN34137851	PRJNA855907	Klebsiella	Klebsiella pneumoniae	512	2014	11A	N	no	blaKPC-3	1	ctg11A1314140_30_KPC	NA	NA	AA268	AA761	5710181	270158	129	7020-7118	Tn4401a	7	Tn4401a-7	ATTGA	ATTGA	0	5	ColRNAI, IncFIB(K), IncFIB(pQil), IncFII(K), IncX3	aac(6')-Ib, aac(6')-Ib-cr, aadA2, aph(3')-Ia, blaKPC-3, blaOXA-9, blaSHV-182, blaTEM-1A, catA1, dfrA12, fosA6, mph(A), OqxA, OqxA, OqxB, OqxB, qacE, sul1
11A1314CRGN145A	SAMN34137852	PRJNA855907	Klebsiella	Klebsiella michiganensis	373	2013	11A	N	no	blaKPC-3	1	ctg11A1314145A_51_KPC	NA	NA	AA226	AA704	6297676	175738	104	none	Tn4401b	3	Tn4401b-3	GTTCT	GTTCT	0	3	IncFIB(K), IncN	aac(6')-Ib, aac(6')-Ib-cr, aadA1, blaKPC-3, blaOXA-9, blaOXY-1-5, dfrA14, tet(D)
11A1314CRGN145B	SAMN34137853	PRJNA855907	Kluyvera	Kluyvera intermedia	-	2013	11A	N	no	blaKPC-3	1	ctg11A1314145B_58_KPC	NA	NA	-	-	5523701	99419	168	none	Tn4401b	3	Tn4401b-3	GTTCT	GTTCT	2	7	IncFIB(K), IncQ2, pKPC-CAV1321	aph(3'')-Ib, aph(6)-Id, blaCTX-M-78, blaKPC-3, fosA4, qnrS2, sul2
11A14CRGN004	SAMN34137854	PRJNA855907	Enterobacter	Enterobacter hormaechei subsp. steigerwaltii	426	2014	11A	N	no	blaKPC-3	1	ctg11A14004_29_KPC	NA	NA	AA261	AA746	5279323	318578	90	none	Tn4401b	3	Tn4401b-3	GTTCT	GTTCT	5	8	Col(pHAD28), IncFIB(pECLA), IncFII(pECLA), IncHI1A(NDM-CIT), IncHI1B(pNDM-CIT)	aadA5, ant(2'')-Ia, aph(3'')-Ib, aph(6)-Id, blaACT-15, blaKPC-3, blaLAP-2, blaOXA-2, blaTEM-1B, dfrA14, qacE, qnrB19, qnrS1, sul1, sul2
11A14CRGN015	SAMN34137855	PRJNA855907	Klebsiella	Klebsiella pneumoniae	15	2014	11A	Y	yes	blaKPC-3	1	p11A14015_C_KPC	AA147	AL496	AA226	AA703	5683210	5214468	7	none	Tn4401b	3	Tn4401b-3	GTTCT	GTTCT	5	6	ColpVC, IncFIA(HI1), IncFIB(K), IncM1, IncR	aac(6')-Ib, aac(6')-Ib-cr, aac(6')-Ib-cr, aac(6')-Ib-cr, aadA1, aadA16, aadA2, ant(2'')-Ia, ant(3'')-Ia, aph(3'')-Ib, aph(3')-Ia, aph(6)-Id, ARR-3, blaKPC-3, blaOXA-9, blaSHV-2, blaSHV-2, blaSHV-30, blaTEM-1A, blaTEM-1B, dfrA12, dfrA27, dfrA7, fosA6, mph(A), OqxA, OqxA, OqxB, OqxB, qacE, qacE, qacE, qacE, qnrB2, qnrB6, sul1, sul1, sul1, sul1, sul2, tet(A), tet(D), tet(D)
11A14CRGN021	SAMN34137856	PRJNA855907	Klebsiella	Klebsiella pneumoniae	15	2014	11A	Y	yes	blaKPC-3	1	p11A14021_B_KPC	AA147	AL496	AA226	AA703	5599741	5287948	5	none	Tn4401b	3	Tn4401b-3	GTTCT	GTTCT	4	5	ColpVC, IncFIA(HI1), IncFIB(K), IncN, IncR	aac(6')-Ib, aac(6')-Ib-cr, aac(6')-Ib-cr, aac(6')-Ib-cr, aadA1, aadA16, aadA2, ant(3'')-Ia, aph(3'')-Ib, aph(3'')-Ib, aph(3')-Ia, aph(6)-Id, aph(6)-Id, ARR-3, blaKPC-3, blaOXA-9, blaSHV-152, blaSHV-2, blaTEM-1A, blaTEM-1B, blaTEM-1B, dfrA12, dfrA27, fosA6, mph(A), OqxA, OqxA, OqxB, OqxB, qacE, qacE, qacE, qnrB6, sul1, sul1, sul2, sul2, tet(D), tet(D)
11A14CRGN023	SAMN34137857	PRJNA855907	Klebsiella	Klebsiella pneumoniae	512	2014	11A	N	no	blaKPC-3	1	ctg11A14023_26_KPC	NA	NA	AA268	AA761	5547107	230711	77	7020-7118	Tn4401a	7	Tn4401a-7	ATTGA	ATTGA	0	3	ColRNAI, IncFIB(K), IncFII(K)	aac(6')-Ib, aac(6')-Ib-cr, aadA2, aph(3')-Ia, blaKPC-3, blaSHV-182, dfrA12, fosA6, mph(A), OqxA, OqxA, OqxB, OqxB, qacE, sul1
11A14CRGN024	SAMN34137858	PRJNA855907	Klebsiella	Klebsiella pneumoniae	15	2014	11A	Y	yes	blaKPC-3	1	p11A14024_C_KPC	AA147	AL496	AA226	AA703	5694776	5288942	6	none	Tn4401b	3	Tn4401b-3	GTTCT	GTTCT	5	6	ColpVC, IncFIA(HI1), IncFIB(K), IncM1, IncN, IncR	aac(6')-Ib, aac(6')-Ib-cr, aac(6')-Ib-cr, aac(6')-Ib-cr, aadA1, aadA16, aadA2, ant(2'')-Ia, ant(3'')-Ia, aph(3'')-Ib, aph(3'')-Ib, aph(3')-Ia, aph(6)-Id, aph(6)-Id, ARR-3, blaKPC-3, blaOXA-9, blaSHV-152, blaSHV-2, blaSHV-7, blaTEM-1A, blaTEM-1B, blaTEM-1B, dfrA12, dfrA27, dfrA7, fosA6, mph(A), OqxA, OqxA, OqxB, OqxB, qacE, qacE, qacE, qacE, qnrB6, sul1, sul1, sul1, sul2, sul2, tet(A), tet(D), tet…
11A14CRGN027	SAMN34137859	PRJNA855907	Enterobacter	Enterobacter hormaechei subsp. steigerwaltii	45	2014	11A	Y	yes	blaKPC-3	1	p11A14027_B_KPC	AA002	AL013	AA261	AA747	4941457	4702144	6	none	Tn4401b	3	Tn4401b-3	TGAAA	TGAAA	5	6	IncFIB(pECLA), IncFII(pECLA), IncM1	ant(2'')-Ia, blaACT-15, blaKPC-3, blaSHV-30, dfrA14, dfrA7, qacE, qnrB2, sul1, sul1, tet(A)
11A14CRGN029	SAMN34137860	PRJNA855907	Klebsiella	Klebsiella pneumoniae	512	2014	11A	N	no	blaKPC-3	1	ctg11A14029_26_KPC	NA	NA	AA321	AA841	5620259	270158	92	7020-7118	Tn4401a	7	Tn4401a-7	AGCCA	AGCCA	0	4	ColRNAI, IncFIB(K), IncFII(K), IncX3	aac(6')-Ib, aac(6')-Ib-cr, aadA2, aph(3')-Ia, blaKPC-3, blaSHV-182, catA1, dfrA12, fosA6, mph(A), OqxA, OqxA, OqxB, OqxB, qacE, sul1
11A14CRGN034org1	SAMN34137861	PRJNA855907	Enterobacter	Enterobacter hormaechei subsp. steigerwaltii	45	2014	11A	Y	yes	blaKPC-3	1	p11A14034org1_B_KPC	AA002	AL013	AA261	AA747	4950341	4711187	6	none	Tn4401b	3	Tn4401b-3	TGAAA	TGAAA	5	6	IncFIB(pECLA), IncFII(pECLA), IncM1	ant(2'')-Ia, blaACT-15, blaKPC-3, blaSHV-30, dfrA14, dfrA7, qacE, qnrB2, sul1, sul1, tet(A)
11A14CRGN034org2	SAMN34137862	PRJNA855907	Klebsiella	Klebsiella pneumoniae	15	2014	11A	Y	yes	blaKPC-3	1	p11A14034org2_B_KPC	AA002	AL013	AA261	AA747	5667461	5288511	7	none	Tn4401b	3	Tn4401b-3	TGAAA	TGAAA	6	7	ColpVC, IncFIA(HI1), IncFIB(K), IncM1, IncN, IncR	aac(6')-Ib-cr, aac(6')-Ib-cr, aadA16, aadA2, ant(2'')-Ia, ant(3'')-Ia, aph(3'')-Ib, aph(3')-Ia, aph(6)-Id, ARR-3, blaKPC-3, blaSHV-2, blaSHV-2, blaSHV-30, blaTEM-1B, blaTEM-1B, dfrA12, dfrA27, dfrA7, fosA6, mph(A), OqxA, OqxA, OqxB, OqxB, qacE, qacE, qacE, qacE, qnrB6, sul1, sul1, sul1, sul2, tet(A), tet(D)
11A14CRGN042	SAMN34137863	PRJNA855907	Klebsiella	Klebsiella pneumoniae	1846	2014	11A	N	no	blaKPC-3	1	ctg11A14042_23_KPC	NA	NA	AA226	AA704	5521766	474626	63	none	Tn4401b	4	Tn4401b-4	GTTCT	GTTCT	2	6	Col(pHAD28), IncFIB(K)(pCAV1099-114), IncN, IncR	blaKPC-3, blaSHV-148, dfrA14, OqxA, OqxA, OqxB, OqxB, qnrB19, tet(D)
11A14CRGN051org1	SAMN34137864	PRJNA855907	Klebsiella	Klebsiella pneumoniae	258	2014	11A	N	no	blaKPC-2	1	ctg11A14051org1_23_KPC	NA	NA	AA268	AA761	5579621	230719	84	7020-7118	Tn4401a	1	Tn4401a-1	ATTGA	ATTGA	0	4	ColRNAI, IncFIB(K), IncX3	aac(6')-Ib, aac(6')-Ib-cr, blaKPC-2, fosA6, OqxA, OqxA, OqxB, OqxB
11A14CRGN054	SAMN34137865	PRJNA855907	Klebsiella	Klebsiella pneumoniae	512	2014	11A	N	no	blaKPC-3	1	ctg11A14054_32_KPC	NA	NA	AA268	AA761	5710552	230720	125	7020-7118	Tn4401a	7	Tn4401a-7	ATTGA	ATTGA	0	5	ColRNAI, IncFIB(K), IncFIB(pQil), IncFII(K), IncX3	aac(6')-Ib, aac(6')-Ib-cr, aadA2, aph(3')-Ia, blaKPC-3, blaOXA-9, blaSHV-182, blaTEM-79, catA1, dfrA12, fosA6, mph(A), OqxA, OqxA, OqxB, OqxB, qacE, sul1
11A14CRGN062	SAMN34137866	PRJNA855907	Klebsiella	Klebsiella michiganensis	168	2014	11A	N	no	blaKPC-3	1	ctg11A14062_26_KPC	NA	NA	AA226	AA704	6082297	320022	49	none	Tn4401b	3	Tn4401b-3	GTTCT	GTTCT	2	5	IncN, IncQ2	aac(6')-Ib, aac(6')-Ib-cr, aadA1, blaKPC-3, blaOXA-9, blaOXY-6-1, dfrA14, qnrS2, tet(D)
11A14CRGN071	SAMN34137867	PRJNA855907	Enterobacter	Enterobacter hormaechei subsp. hoffmannii	316	2014	11A	Y	yes	blaKPC-3	1	p11A14071_B_KPC	AA109	AL377	AA338	AA869	5259006	4737652	9	none	Tn4401b	3	Tn4401b-3	GTTCT	ATAAA	7	8	IncHI1A(NDM-CIT), IncHI1B(pNDM-CIT), IncQ2, IncR	blaACT-14, blaKPC-3, qnrS2
11A14CRGN072Aorg1	SAMN34137868	PRJNA855907	Klebsiella	Klebsiella pneumoniae	252	2014	11A	N	no	blaKPC-3	1	ctg11A14072Aorg1_31_KPC	NA	NA	AA226	AA704	5706279	381881	94	none	Tn4401b	4	Tn4401b-4	GTTCT	GTTCT	5	8	Col(pHAD28), IncFIB(K), IncN	blaKPC-3, blaSHV-1, dfrA14, OqxA, OqxA, OqxB, OqxB, qnrB19, tet(D)
11A14CRGN072Aorg2	SAMN34137869	PRJNA855907	Escherichia	Escherichia coli	354	2014	11A	N	no	blaKPC-3	1	ctg11A14072Aorg2_34_KPC	NA	NA	AA226	AA704	5086303	298147	81	none	Tn4401b	4	Tn4401b-4	GTTCT	GTTCT	1	4	IncN	aac(6')-Ib, aac(6')-Ib-cr, blaKPC-3, dfrA14, tet(D)
11A14CRGN072Aorg3	SAMN34137870	PRJNA855907	Klebsiella	Klebsiella grimontii	169	2014	11A	N	no	blaKPC-3	1	ctg11A14072Aorg3_42_KPC	NA	NA	AA261	AA747	6245753	159461	86	none	Tn4401b	3	Tn4401b-3	TGAAA	TGAAA	3	10	IncM1	ant(2'')-Ia, blaKPC-3, blaOXY-6-1, blaSHV-30, dfrA7, qacE, qnrB2, sul1, sul1, tet(A)
11A14CRGN072Borg1	SAMN34137871	PRJNA855907	Escherichia	Escherichia coli	354	2014	11A	N	no	blaKPC-3	1	ctg11A14072Borg1_30_KPC	NA	NA	AA226	AA704	4989505	298147	71	none	Tn4401b	4	Tn4401b-4	GTTCT	GTTCT	1	3	IncN	blaKPC-3, dfrA14, tet(D)
11A14CRGN088	SAMN34137872	PRJNA855907	Klebsiella	Klebsiella pneumoniae	1846	2014	11A	N	no	blaKPC-3	1	ctg11A14088_16_KPC	NA	NA	AA226	AA704	5526227	525145	57	none	Tn4401b	4	Tn4401b-4	GTTCT	GTTCT	2	6	Col(pHAD28), IncFIB(K)(pCAV1099-114), IncN, IncR	blaKPC-3, blaSHV-148, dfrA14, OqxA, OqxA, OqxB, OqxB, qnrB19, tet(D)
11A14CRGN090	SAMN34137873	PRJNA855907	Klebsiella	Klebsiella michiganensis	84	2014	11A	N	no	blaKPC-3	1	ctg11A14090_57_KPC	NA	NA	AA226	AA704	6299097	156402	114	none	Tn4401b	3	Tn4401b-3	GTTCT	GTTCT	2	7	IncFIB(K), IncN, IncQ2	aph(3'')-Ib, aph(6)-Id, blaKPC-3, blaOXY-1-5, blaTEM-1A, dfrA14, qnrS2, sul2, tet(D)
11A14CRGN091org1	SAMN34137874	PRJNA855907	Klebsiella	Klebsiella variicola subsp. variicola	347	2014	11A	Y	yes	blaKPC-3	1	p11A14091org1_B_KPC	AA124	AL405	AA230	AA708	5782546	5543118	4	none	Tn4401b	3	Tn4401b-3	AACAA	AACAA	3	4	IncFIB(K), IncX5	blaKPC-3, blaLEN16
11A15CRGN006	SAMN34137875	PRJNA855907	Klebsiella	Klebsiella pneumoniae	1846	2015	11A	Y	yes	blaKPC-3	1	p11A15006_B_KPC	AA007	AL033	AA226	AA704	5582140	5287919	5	none	Tn4401b	4	Tn4401b-4	GTTCT	GTTCT	3	5	Col(pHAD28), IncFIB(K)(pCAV1099-114), IncN, IncR	blaKPC-3, blaSHV-148, dfrA14, OqxA, OqxA, OqxB, OqxB, qnrB19, tet(D)
11A15CRGN008	SAMN34137876	PRJNA855907	Enterobacter	Enterobacter hormaechei subsp. steigerwaltii	113	2015	11A	Y	yes	blaKPC-3	1	p11A15008_B_KPC	AA007	AL033	AA226	AA704	5221669	5037592	5	none	Tn4401b	3	Tn4401b-3	GTTCT	GTTCT	4	5	IncN	aac(6')-Ib, aac(6')-Ib-cr, aadA1, aph(3'')-Ib, aph(6)-Id, blaACT-15, blaKPC-3, blaLAP-2, blaOXA-9, blaTEM-1A, dfrA14, fosA, qnrS1, sul2, tet(D)
11A15CRGN019	SAMN34137877	PRJNA855907	Citrobacter	Citrobacter freundii	169	2015	11A	N	no	blaKPC-3	1	ctg11A15019_21_KPC	NA	NA	AA226	AA704	5028841	452519	59	none	Tn4401b	3	Tn4401b-3	GTTCT	GTTCT	8	13	Col(IMGS31), Col(IRGK), IncN	aac(6')-Ib, aac(6')-Ib-cr, aadA1, aph(3'')-Ib, aph(6)-Id, blaCMY-65, blaKPC-3, blaOXA-2, blaOXA-9, blaTEM-1A, dfrA14, qacE, qnrB38, sul1, sul2, tet(D)
11A15CRGN031	SAMN34137878	PRJNA855907	Klebsiella	Klebsiella pneumoniae	1846	2015	11A	N	no	blaKPC-3	1	ctg11A15031_18_KPC	NA	NA	AA226	AA704	5530591	791800	53	none	Tn4401b	4	Tn4401b-4	GTTCT	GTTCT	3	7	Col(pHAD28), IncFIB(K)(pCAV1099-114), IncN, IncR	blaKPC-3, blaSHV-148, dfrA14, OqxA, OqxA, OqxB, OqxB, qnrB19, tet(D)
11A15CRGN040	SAMN34137879	PRJNA855907	Klebsiella	Klebsiella pneumoniae	2982	2015	11A	N	no	blaKPC-3	1	ctg11A15040_24_KPC	NA	NA	AA306	AA819	5335179	200005	68	7020-7118	Tn4401a	7	Tn4401a-7	ATTGA	ATTGA	0	2	None	blaKPC-3, blaSHV-148, fosA6, OqxA, OqxA, OqxB, OqxB
11A15CRGN047A	SAMN34137880	PRJNA855907	Enterobacter	Enterobacter hormaechei subsp. steigerwaltii	45	2015	11A	N	no	blaKPC-3	1	ctg11A15047A_21_KPC	NA	NA	AA221	AA695	5051994	511355	44	none	Tn4401b	3	Tn4401b-3	GTTCT	GTTCT	3	8	IncFIB(pECLA), IncFII(pECLA)	aph(3'')-Ib, aph(6)-Id, blaACT-15, blaKPC-3, blaLAP-2, blaTEM-1B, dfrA14, qnrS1, sul2
11A15CRGN047B	SAMN34137881	PRJNA855907	Enterobacter	Enterobacter hormaechei subsp. steigerwaltii	45	2015	11A	N	no	blaKPC-3	1	ctg11A15047B_21_KPC	NA	NA	AA221	AA695	5050325	401973	45	none	Tn4401b	3	Tn4401b-3	GTTCT	GTTCT	3	8	IncFIB(pECLA), IncFII(pECLA)	aph(3'')-Ib, aph(6)-Id, blaACT-15, blaKPC-3, blaLAP-2, blaTEM-1B, dfrA14, qnrS1, sul2
11A15CRGN052A	SAMN34137882	PRJNA855907	Klebsiella	Klebsiella pneumoniae	584	2015	11A	N	no	blaKPC-3	1	ctg11A15052A_25_KPC	NA	NA	AA261	AA747	5562410	245253	122	none	Tn4401b	3	Tn4401b-3	TGAAA	TGAAA	3	7	Col(pHAD28), IncFIB(K), IncM1, IncR	ant(2'')-Ia, blaKPC-3, dfrA7, fosA6, OqxA, OqxA, OqxB, OqxB, qacE, qnrB19, qnrB2, sul1, sul1, tet(A)
11A15CRGN052B	SAMN34137883	PRJNA855907	Raoultella	Raoultella planticola	-	2015	11A	N	no	blaKPC-3	1	ctg11A15052B_26_KPC	NA	NA	AA321	AA840	5964334	387236	63	none	Tn4401b	3	Tn4401b-3	TATAG	TATAG	0	5	None	blaKPC-3, blaPLA2a, dfrA7, qacE, qnrB2, sul1, sul1
11A15CRGN052C	SAMN34137884	PRJNA855907	Escherichia	Escherichia coli	399	2015	11A	N	no	blaKPC-3	1	ctg11A15052C_59_KPC	NA	NA	AA261	AA747	5217263	70897	255	none	Tn4401b	3	Tn4401b-3	TGAAA	TGAAA	1	5	IncHI1A, IncHI1B(R27), IncM1, IncR	ant(2'')-Ia, blaKPC-3, blaSHV-30, dfrA7, qacE, qnrB2, sul1, sul1, tet(A)
11A15CRGN061	SAMN34137885	PRJNA855907	Klebsiella	Klebsiella variicola subsp. variicola	1562	2015	11A	N	no	blaKPC-3	1	ctg11A15061_27_KPC	NA	NA	AA226	AA704	5920915	320006	79	none	Tn4401b	3	Tn4401b-3	GTTCT	GTTCT	1	6	IncFIB(K), IncFII(K), IncN, IncR	aac(6')-Ib-cr, aac(6')-Ib-cr, aadA16, ARR-3, blaKPC-3, blaLEN23, dfrA14, dfrA27, qacE, qacE, qnrB6, sul1, sul1, tet(D)
11A15CRGN068	SAMN34137886	PRJNA855907	Klebsiella	Klebsiella pneumoniae	5788	2015	11A	N	yes	blaKPC-3	1	p11A15068_A_KPC	AA124	AL405	AA230	AA708	5623751	172712	122	none	Tn4401b	3	Tn4401b-3	AACAA	AACAA	3	6	Col(pHAD28), IncFIB(K), IncFII(K), IncFII(pMET), IncX5	blaKPC-3, blaSHV-36, fosA, qnrB81
11A15CRGN076	SAMN34137887	PRJNA855907	Klebsiella	Klebsiella pneumoniae	392	2015	11A	Y	yes	blaKPC-3	1	p11A15076_B_KPC	AA002	AL001	AA261	AA748	5535544	5273844	4	7020-7118	Tn4401a	2	Tn4401a-2	AACAG	AACAG	3	4	IncFIB(K), IncM1	aac(3)-IIa, aac(6')-Ib-cr, aac(6')-Ib-cr, aph(3'')-Ib, aph(6)-Id, blaCTX-M-15, blaKPC-3, blaOXA-1, blaSHV-67, blaTEM-1B, catB3, dfrA14, fosA, OqxA, OqxA, OqxB, OqxB, qnrB1, sul2, tet(A)
11A15CRGN081	SAMN34137888	PRJNA855907	Citrobacter	Citrobacter freundii	558	2015	11A	N	no	blaKPC-3	1	ctg11A15081_33_KPC	NA	NA	AA226	AA704	4959942	120476	118	1-1201	unknown	unknown	unknown	GTTCT	none	5	10	IncN, IncR	blaCMY-53, blaKPC-3, dfrA14, qnrB9, tet(D)
11A15CRGN099A	SAMN34137889	PRJNA855907	Enterobacter	Enterobacter asburiae	25	2015	11A	N	no	blaKPC-3	1	ctg11A15099A_25_KPC	NA	NA	AA230	AA708	4810051	180207	87	none	Tn4401b	3	Tn4401b-3	AACAA	AACAA	7	10	IncFIB(pECLA), IncQ2, IncX5	blaACT-6, blaKPC-3, qnrS2
11A15CRGN105A	SAMN34137890	PRJNA855907	Klebsiella	Klebsiella pneumoniae	392	2015	11A	N	no	blaKPC-3	1	ctg11A15105A_19_KPC	NA	NA	AA261	AA748	5448931	266513	72	7020-7118	Tn4401a	2	Tn4401a-2	AACAG	AACAG	0	3	IncFIB(K), IncM1	aac(3)-IIa, aac(6')-Ib-cr, aac(6')-Ib-cr, aph(3'')-Ib, aph(6)-Id, blaCTX-M-15, blaKPC-3, blaOXA-1, blaSHV-67, blaTEM-1B, catB3, dfrA14, fosA, OqxA, OqxA, OqxB, OqxB, qnrB1, sul2, tet(A)
11A15CRGN117	SAMN34137891	PRJNA855907	Klebsiella	Klebsiella pneumoniae	392	2015	11A	N	no	blaKPC-3	1	ctg11A15117_19_KPC	NA	NA	AA261	AA748	5448889	266513	72	7020-7118	Tn4401a	2	Tn4401a-2	AACAG	AACAG	0	3	IncFIB(K), IncM1	aac(3)-IIa, aac(6')-Ib-cr, aac(6')-Ib-cr, aph(3'')-Ib, aph(6)-Id, blaCTX-M-15, blaKPC-3, blaOXA-1, blaSHV-67, blaTEM-1B, catB3, dfrA14, fosA, OqxA, OqxA, OqxB, OqxB, qnrB1, sul2, tet(A)
11A16CRGN010	SAMN34137892	PRJNA855907	Klebsiella	Klebsiella pneumoniae	392	2016	11A	N	no	blaKPC-3	1	ctg11A16010_19_KPC	NA	NA	AA261	AA748	5448859	266513	72	7020-7118	Tn4401a	2	Tn4401a-2	AACAG	AACAG	0	3	IncFIB(K), IncM1	aac(3)-IIa, aac(6')-Ib-cr, aac(6')-Ib-cr, aph(3'')-Ib, aph(6)-Id, blaCTX-M-15, blaKPC-3, blaOXA-1, blaSHV-67, blaTEM-1B, catB3, dfrA14, fosA, OqxA, OqxA, OqxB, OqxB, qnrB1, sul2, tet(A)
11A16CRGN012	SAMN34137893	PRJNA855907	Klebsiella	Klebsiella pneumoniae	392	2016	11A	Y	yes	blaKPC-3	1	p11A16012_B_KPC	AA002	AL001	AA261	AA748	5537855	5275980	4	7020-7118	Tn4401a	2	Tn4401a-2	AACAG	AACAG	3	4	IncFIB(K), IncM1	aac(3)-IIa, aac(6')-Ib-cr, aac(6')-Ib-cr, aph(3'')-Ib, aph(6)-Id, blaCTX-M-15, blaKPC-3, blaOXA-1, blaSHV-67, blaTEM-1B, catB3, dfrA14, fosA, OqxA, OqxA, OqxB, OqxB, qnrB1, sul2, tet(A)
11A16CRGN016	SAMN34137894	PRJNA855907	Klebsiella	Klebsiella pneumoniae	392	2016	11A	N	no	blaKPC-3	1	ctg11A16016_19_KPC	NA	NA	AA261	AA748	5444842	266513	76	7020-7118	Tn4401a	2	Tn4401a-2	AACAG	AACAG	0	3	IncFIB(K), IncM1	aac(3)-IIa, aac(6')-Ib-cr, aac(6')-Ib-cr, aph(3'')-Ib, aph(6)-Id, blaCTX-M-15, blaKPC-3, blaOXA-1, blaSHV-67, blaTEM-1B, catB3, dfrA14, fosA, OqxA, OqxA, OqxB, OqxB, qnrB1, sul2, tet(A)
11A16CRGN020	SAMN34137895	PRJNA855907	Enterobacter	Enterobacter hormaechei subsp. hoffmannii	316	2016	11A	N	no	blaKPC-3	1	ctg11A16020_39_KPC	NA	NA	AA338	AA869	5130125	148536	101	none	Tn4401b	3	Tn4401b-3	GTTCT	ATAAA	2	8	IncHI1A(NDM-CIT), IncHI1B(pNDM-CIT), IncQ2, IncR	blaACT-14, blaKPC-3, qnrS2
11A16CRGN021	SAMN34137896	PRJNA855907	Enterobacter	Enterobacter hormaechei subsp. hoffmannii	316	2016	11A	N	no	blaKPC-3	1	ctg11A16021_39_KPC	NA	NA	AA338	AA869	5132219	204030	90	none	Tn4401b	3	Tn4401b-3	GTTCT	ATAAA	2	9	IncHI1A(NDM-CIT), IncHI1B(pNDM-CIT), IncQ2, IncR	blaACT-14, blaKPC-3, qnrS2
11A16CRGN026	SAMN34137897	PRJNA855907	Enterobacter	Enterobacter hormaechei subsp. steigerwaltii	45	2016	11A	N	no	blaKPC-3	1	ctg11A16026_19_KPC	NA	NA	AA261	AA747	4943322	336394	69	none	Tn4401b	3	Tn4401b-3	TGAAA	TGAAA	3	8	IncFIB(pECLA), IncFII(pECLA), IncM1, repA(pENTd4a)	ant(2'')-Ia, blaACT-15, blaKPC-3, blaSHV-30, dfrA14, dfrA7, qacE, qnrB2, sul1, sul1, tet(A)
11A16CRGN028	SAMN34137898	PRJNA855907	Klebsiella	Klebsiella pneumoniae	512	2016	11A	N	no	blaKPC-3	1	ctg11A16028_25_KPC	NA	NA	AA268	AA761	5582817	230711	88	7020-7118	Tn4401a	7	Tn4401a-7	ATTGA	ATTGA	0	4	ColRNAI, IncFIB(K), IncFII(K), IncX3	aac(6')-Ib, aac(6')-Ib-cr, aadA2, aph(3')-Ia, blaKPC-3, blaSHV-182, dfrA12, fosA6, mph(A), OqxA, OqxA, OqxB, OqxB, qacE, sul1
11A16CRGN030	SAMN34137899	PRJNA855907	Klebsiella	Klebsiella pneumoniae	512	2016	11A	N	no	blaKPC-3	1	ctg11A16030_25_KPC	NA	NA	AA268	AA761	5571644	230712	85	7020-7118	Tn4401a	7	Tn4401a-7	ATTGA	ATTGA	0	4	ColRNAI, IncFIB(K), IncFII(K), IncX3	aac(6')-Ib, aac(6')-Ib-cr, aadA2, aph(3')-Ia, blaKPC-3, blaSHV-182, dfrA12, fosA6, mph(A), OqxA, OqxA, OqxB, OqxB, qacE, sul1
11A16CRGN034	SAMN34137900	PRJNA855907	Klebsiella	Klebsiella pneumoniae	512	2016	11A	N	no	blaKPC-3	1	ctg11A16034_25_KPC	NA	NA	AA268	AA761	5582621	230711	89	7020-7118	Tn4401a	7	Tn4401a-7	ATTGA	ATTGA	0	4	ColRNAI, IncFIB(K), IncFII(K), IncX3	aac(6')-Ib, aac(6')-Ib-cr, aadA2, aph(3')-Ia, blaKPC-3, blaSHV-182, dfrA12, fosA6, mph(A), OqxA, OqxA, OqxB, OqxB, qacE, sul1
11A16CRGN035	SAMN34137901	PRJNA855907	Klebsiella	Klebsiella pneumoniae	392	2016	11A	N	no	blaKPC-3	1	ctg11A16035_21_KPC	NA	NA	AA261	AA748	5448826	252551	82	7020-7118	Tn4401a	2	Tn4401a-2	AACAG	AACAG	0	3	IncFIB(K), IncM1	aac(3)-IIa, aac(6')-Ib-cr, aac(6')-Ib-cr, aph(3'')-Ib, aph(6)-Id, blaCTX-M-15, blaKPC-3, blaOXA-1, blaSHV-67, blaTEM-1B, catB3, dfrA14, fosA, OqxA, OqxA, OqxB, OqxB, qnrB1, sul2, tet(A)
11A16CRGN036	SAMN34137902	PRJNA855907	Enterobacter	Enterobacter hormaechei subsp. hoffmannii	316	2016	11A	Y	yes	blaKPC-3	1	p11A16036_B_KPC	AA109	AL377	AA338	AA869	5212611	4722747	7	none	Tn4401b	3	Tn4401b-3	GTTCT	ATAAA	6	7	IncHI1A(NDM-CIT), IncHI1B(pNDM-CIT), IncQ2, IncR	blaACT-14, blaKPC-3, qnrS2
11A16CRGN037	SAMN34137903	PRJNA855907	Citrobacter	Citrobacter farmeri	857	2016	11A	N	no	blaKPC-3	1	ctg11A16037_14_KPC	NA	NA	AA261	AA747	5420384	305246	67	none	Tn4401b	3	Tn4401b-3	TGAAA	TGAAA	0	3	IncM1, pKPC-CAV1321	ant(2'')-Ia, blaKPC-3, blaSHV-30, dfrA7, qacE, qnrB2, sul1, sul1, tet(A)
11A16CRGN043	SAMN34137904	PRJNA855907	Klebsiella	Klebsiella pneumoniae	512	2016	11A	N	no	blaKPC-3	1	ctg11A16043_26_KPC	NA	NA	AA268	AA761	5582557	230711	92	7020-7118	Tn4401a	7	Tn4401a-7	ATTGA	ATTGA	0	4	ColRNAI, IncFIB(K), IncFII(K), IncX3	aac(6')-Ib, aac(6')-Ib-cr, aadA2, aph(3')-Ia, blaKPC-3, blaSHV-182, dfrA12, fosA6, mph(A), OqxA, OqxA, OqxB, OqxB, qacE, sul1
11A16CRGN044	SAMN34137905	PRJNA855907	Klebsiella	Klebsiella pneumoniae	512	2016	11A	N	no	blaKPC-3	1	ctg11A16044_25_KPC	NA	NA	AA268	AA761	5581763	224772	90	7020-7118	Tn4401a	7	Tn4401a-7	ATTGA	ATTGA	0	5	ColRNAI, IncFIB(K), IncFII(K), IncX3	aac(6')-Ib, aac(6')-Ib-cr, aadA2, aph(3')-Ia, blaKPC-3, blaSHV-182, dfrA12, fosA6, mph(A), OqxA, OqxA, OqxB, OqxB, qacE, sul1
11A16CRGN049	SAMN34137906	PRJNA855907	Enterobacter	Enterobacter hormaechei subsp. hoffmannii	316	2016	11A	N	no	blaKPC-3	1	ctg11A16049_23_KPC	NA	NA	AA338	AA869	5137640	204030	77	none	Tn4401b	3	Tn4401b-3	GTTCT	ATAAA	3	9	IncHI1A(NDM-CIT), IncHI1B(pNDM-CIT), IncQ2, IncR	blaACT-14, blaKPC-3, qnrS2
11A16CRGN054	SAMN34137907	PRJNA855907	Klebsiella	Klebsiella oxytoca	416	2016	11A	N	no	blaKPC-2	1	ctg11A16054_45_KPC	NA	NA	AA221	AA697	6233307	342388	117	none	Tn4401b	1	Tn4401b-1	TTCAG	TTCAG	4	9	IncFIB(K), IncN	blaKPC-2, blaOXY-4-1, blaSHV-2
11A16CRGN062	SAMN34137908	PRJNA855907	Enterobacter	Enterobacter hormaechei subsp. hoffmannii	316	2016	11A	N	no	blaKPC-3	1	ctg11A16062_36_KPC	NA	NA	AA338	AA869	5191920	203213	82	none	Tn4401b	3	Tn4401b-3	GTTCT	ATAAA	3	10	IncHI1A(NDM-CIT), IncHI1B(pNDM-CIT), IncP1, IncQ2, IncR	blaACT-14, blaKPC-3, qnrS2
11A16CRGN063	SAMN34137909	PRJNA855907	Enterobacter	Enterobacter hormaechei subsp. hoffmannii	316	2016	11A	N	no	blaKPC-3	1	ctg11A16063_23_KPC	NA	NA	AA338	AA869	5138727	204030	79	none	Tn4401b	3	Tn4401b-3	GTTCT	ATAAA	3	9	IncHI1A(NDM-CIT), IncHI1B(pNDM-CIT), IncQ2, IncR	blaACT-14, blaKPC-3, qnrS2
11A16CRGN064	SAMN34137910	PRJNA855907	Enterobacter	Enterobacter hormaechei subsp. hoffmannii	316	2016	11A	N	no	blaKPC-3	1	ctg11A16064_34_KPC	NA	NA	AA338	AA869	5135172	203213	83	none	Tn4401b	3	Tn4401b-3	GTTCT	ATAAA	2	8	IncHI1A(NDM-CIT), IncHI1B(pNDM-CIT), IncQ2, IncR	blaACT-14, blaKPC-3, qnrS2
11A16CRGN066	SAMN34137911	PRJNA855907	Enterobacter	Enterobacter hormaechei subsp. hoffmannii	316	2016	11A	N	no	blaKPC-3	1	ctg11A16066_49_KPC	NA	NA	AA338	AA869	5200563	151607	97	none	Tn4401b	3	Tn4401b-3	AACAA	AACAA	3	11	IncHI1A(NDM-CIT), IncHI1B(pNDM-CIT), IncQ2, IncR, IncX5	blaACT-14, blaKPC-3, qnrS2
11A16CRGN068	SAMN34137912	PRJNA855907	Escherichia	Escherichia coli	1125	2016	11A	N	yes	blaKPC-3	1	p11A16068_A_KPC	AA002	AL013	AA261	AA747	5032542	137981	100	none	Tn4401b	3	Tn4401b-3	TGAAA	TGAAA	1	3	IncM1	ant(2'')-Ia, blaKPC-3, blaSHV-30, dfrA7, qacE, qnrB2, sul1, sul1, tet(A)
11A16CRGN069A	SAMN34137913	PRJNA855907	Klebsiella	Klebsiella pneumoniae	105	2016	11A	N	no	blaKPC-3	1	ctg11A16069A_17_KPC	NA	NA	AA226	AA704	5419506	985219	55	none	Tn4401b	4	Tn4401b-4	GTTCT	GTTCT	4	7	IncFIB(K), IncN	blaKPC-3, blaSHV-187, dfrA14, fosA, OqxA, OqxA, OqxB, OqxB, tet(D)
11A16CRGN069B	SAMN34137914	PRJNA855907	Citrobacter	Citrobacter freundii	19	2016	11A	N	no	blaKPC-3	1	ctg11A16069B_20_KPC	NA	NA	AA226	AA704	5029110	480281	36	none	Tn4401b	4	Tn4401b-4	GTTCT	GTTCT	0	3	IncFII(SARC14), IncN	blaCMY-152, blaKPC-3, dfrA14, tet(D)
11A16CRGN070	SAMN34137915	PRJNA855907	Enterobacter	Enterobacter hormaechei subsp. hoffmannii	316	2016	11A	N	no	blaKPC-3	1	ctg11A16070_36_KPC	NA	NA	AA338	AA869	5130083	203227	82	none	Tn4401b	3	Tn4401b-3	GTTCT	ATAAA	3	8	IncHI1A(NDM-CIT), IncHI1B(pNDM-CIT), IncQ2, IncR	blaACT-14, blaKPC-3, qnrS2
11A16CRGN073	SAMN34137916	PRJNA855907	Enterobacter	Enterobacter hormaechei subsp. hoffmannii	316	2016	11A	N	no	blaKPC-3	1	ctg11A16073_36_KPC	NA	NA	AA230	AA708	5204527	148145	97	none	Tn4401b	3	Tn4401b-3	AACAA	AACAA	4	11	IncHI1A(NDM-CIT), IncHI1B(pNDM-CIT), IncQ2, IncR, IncX5	blaACT-14, blaKPC-3, qnrS2
11A16CRGN078	SAMN34137917	PRJNA855907	Enterobacter	Enterobacter hormaechei subsp. hoffmannii	316	2016	11A	Y	yes	blaKPC-3	1	p11A16078_E_KPC	AA124	AL405	AA230	AA708	5428028	4784691	12	none	Tn4401b	3	Tn4401b-3	AACAA	AACAA	11	10	IncHI1A(NDM-CIT), IncHI1B(pNDM-CIT), IncQ2, IncR, IncX5	blaACT-14, blaKPC-3, qnrS2
11A16CRGN079	SAMN34137918	PRJNA855907	Enterobacter	Enterobacter hormaechei subsp. hoffmannii	316	2016	11A	N	no	blaKPC-3	1	ctg11A16079_31_KPC	NA	NA	AA230	AA708	5187512	123982	120	none	Tn4401b	3	Tn4401b-3	AACAA	AACAA	2	10	IncHI1A(NDM-CIT), IncHI1B(pNDM-CIT), IncQ2, IncR, IncX5	blaACT-14, blaKPC-3, qnrS2
11A16CRGN083	SAMN34137919	PRJNA855907	Enterobacter	Enterobacter hormaechei subsp. hoffmannii	316	2016	11A	N	no	blaKPC-3	1	ctg11A16083_23_KPC	NA	NA	AA338	AA869	5134738	204030	77	none	Tn4401b	3	Tn4401b-3	GTTCT	ATAAA	3	9	IncHI1A(NDM-CIT), IncHI1B(pNDM-CIT), IncQ2, IncR	blaACT-14, blaKPC-3, qnrS2
11A16CRGN084	SAMN34137920	PRJNA855907	Enterobacter	Enterobacter hormaechei subsp. hoffmannii	316	2016	11A	N	no	blaKPC-3	1	ctg11A16084_32_KPC	NA	NA	AA230	AA708	5208490	148596	95	none	Tn4401b	3	Tn4401b-3	AACAA	AACAA	4	11	IncHI1A(NDM-CIT), IncHI1B(pNDM-CIT), IncQ2, IncR, IncX5	blaACT-14, blaKPC-3, qnrS2
11A16CRGN085	SAMN34137921	PRJNA855907	Enterobacter	Enterobacter hormaechei subsp. hoffmannii	316	2016	11A	N	no	blaKPC-3	1	ctg11A16085_36_KPC	NA	NA	AA338	AA869	5083411	202015	68	none	Tn4401b	3	Tn4401b-3	GTTCT	ATAAA	3	8	IncHI1A(NDM-CIT), IncHI1B(pNDM-CIT), IncQ2	blaACT-14, blaKPC-3, qnrS2
11A16CRGN086	SAMN34137922	PRJNA855907	Enterobacter	Enterobacter hormaechei subsp. hoffmannii	316	2016	11A	N	no	blaKPC-3	1	ctg11A16086_35_KPC	NA	NA	AA338	AA869	5128861	202015	76	none	Tn4401b	3	Tn4401b-3	none	ATAAA	3	9	IncHI1A(NDM-CIT), IncHI1B(pNDM-CIT), IncQ2, IncR	blaACT-14, blaKPC-3, qnrS2
11A16CRGN087	SAMN34137923	PRJNA855907	Enterobacter	Enterobacter hormaechei subsp. hoffmannii	316	2016	11A	Y	yes	blaKPC-3	1	p11A16087_B_KPC	AA109	AL377	AA338	AA869	5214810	4722153	8	none	Tn4401b	3	Tn4401b-3	GTTCT	ATAAA	7	8	IncHI1A(NDM-CIT), IncHI1B(pNDM-CIT), IncQ2, IncR	blaACT-14, blaKPC-3, qnrS2
11A16CRGN089	SAMN34137924	PRJNA855907	Enterobacter	Enterobacter hormaechei subsp. hoffmannii	316	2016	11A	N	no	blaKPC-3	1	ctg11A16089_35_KPC	NA	NA	AA338	AA869	5131706	202015	77	none	Tn4401b	3	Tn4401b-3	none	ATAAA	3	9	IncHI1A(NDM-CIT), IncHI1B(pNDM-CIT), IncQ2, IncR	blaACT-14, blaKPC-3, qnrS2
11A16CRGN094	SAMN34137925	PRJNA855907	Enterobacter	Enterobacter hormaechei subsp. hoffmannii	316	2016	11A	N	no	blaKPC-3	1	ctg11A16094_35_KPC	NA	NA	AA230	AA708	5197230	148536	101	none	Tn4401b	3	Tn4401b-3	AACAA	AACAA	2	10	IncHI1A(NDM-CIT), IncHI1B(pNDM-CIT), IncQ2, IncR, IncX5	blaACT-14, blaKPC-3, qnrS2
11A16CRGN095	SAMN34137926	PRJNA855907	Klebsiella	Klebsiella grimontii	186	2016	11A	N	no	blaKPC-3	1	ctg11A16095_25_KPC	NA	NA	AA261	AA747	5937537	175109	103	none	Tn4401b	3	Tn4401b-3	TGAAA	TGAAA	2	6	IncFIB(K), IncM1, IncN	ant(2'')-Ia, blaKPC-3, blaOXY-6-4, blaSHV-30, dfrA7, qacE, qnrB2, sul1, sul1, tet(A)
11A16CRGN096	SAMN34137927	PRJNA855907	Enterobacter	Enterobacter hormaechei subsp. hoffmannii	316	2016	11A	N	no	blaKPC-3	1	ctg11A16096_33_KPC	NA	NA	AA230	AA708	5205786	184811	96	none	Tn4401b	3	Tn4401b-3	AACAA	AACAA	4	11	IncHI1A(NDM-CIT), IncHI1B(pNDM-CIT), IncQ2, IncR, IncX5	blaACT-14, blaKPC-3, qnrS2
11A16CRGN100	SAMN34137928	PRJNA855907	Klebsiella	Klebsiella pneumoniae	268	2016	11A	N	no	blaKPC-3	1	ctg11A16100_31_KPC	NA	NA	AA261	AA747	5617412	141631	92	none	Tn4401b	3	Tn4401b-3	TGAAA	TGAAA	0	6	IncFIB(K), IncM1	ant(2'')-Ia, aph(3'')-Ib, aph(6)-Id, blaKPC-3, dfrA7, fosA5, OqxA, OqxA, OqxB, OqxB, qacE, qnrB2, sul1, sul1, tet(A), tet(B)
11A16CRGN101	SAMN34137929	PRJNA855907	Escherichia	Escherichia coli	7358	2016	11A	N	no	blaKPC-3	1	ctg11A16101_28_KPC	NA	NA	AA261	AA748	5280949	133956	115	7020-7118	Tn4401a	2	Tn4401a-2	AACAG	AACAG	1	6	IncFIA, IncFIB(AP001918), IncFII(pRSB107), IncM1	aac(6')-Ib-cr, aac(6')-Ib-cr, aadA5, aph(3'')-Ib, aph(6)-Id, ARR-3, blaCTX-M-15, blaKPC-3, blaOXA-1, catB3, dfrA17, erm(B), floR, mph(A), qacE, sitABCD, sul1, sul2, tet(A), tet(B)
11A16CRGN105	SAMN34137930	PRJNA855907	Klebsiella	Klebsiella pneumoniae	512	2016	11A	N	no	blaKPC-3	1	ctg11A16105_25_KPC	NA	NA	AA268	AA761	5571028	230712	88	7020-7118	Tn4401a	7	Tn4401a-7	ATTGA	ATTGA	0	4	ColRNAI, IncFIB(K), IncFII(K), IncX3	aac(6')-Ib, aac(6')-Ib-cr, aadA2, aph(3')-Ia, blaKPC-3, blaSHV-182, dfrA12, fosA6, mph(A), OqxA, OqxA, OqxB, OqxB, qacE, sul1
11A16CRGN109	SAMN34137931	PRJNA855907	Klebsiella	Klebsiella oxytoca	368	2016	11A	Y	yes	blaKPC-3	1	p11A16109_B_KPC	AA007	AL033	AA226	AA704	6294317	6058488	8	none	Tn4401b	3	Tn4401b-3	GTTCT	GTTCT	7	8	IncN, IncQ2	blaKPC-3, blaOXY-1-5, dfrA14, qnrS2, tet(D)
11A16CRGN110	SAMN34137932	PRJNA855907	Escherichia	Escherichia coli	641	2016	11A	N	no	blaKPC-3	1	ctg11A16110_42_KPC	NA	NA	AA261	AA747	5003256	133707	98	none	Tn4401b	3	Tn4401b-3	TGAAA	TGAAA	0	3	IncM1, IncN, IncY	ant(2'')-Ia, blaKPC-3, blaSHV-30, dfrA7, qacE, qnrB2, sul1, sul1, tet(A)
11A17CRGN002B	SAMN34137934	PRJNA855907	Klebsiella	Klebsiella pneumoniae	512	2017	11A	N	no	blaKPC-3	1	ctg11A17002B_25_KPC	NA	NA	AA268	AA761	5581311	230711	83	1-10006	unknown	unknown	unknown	ATTGA	ATTGA	0	4	ColRNAI, IncFIB(K), IncFII(K), IncX3	aac(6')-Ib, aac(6')-Ib-cr, aadA2, aph(3')-Ia, blaKPC-3, blaSHV-182, dfrA12, fosA6, mph(A), OqxA, OqxA, OqxB, OqxB, qacE, sul1
11A17CRGN002	SAMN34137933	PRJNA855907	Klebsiella	Klebsiella pneumoniae	512	2017	11A	N	no	blaKPC-3	1	ctg11A17002_26_KPC	NA	NA	AA268	AA761	5582544	230711	86	7020-7118	Tn4401a	2	Tn4401a-2	ATTGA	ATTGA	0	5	ColRNAI, IncFIB(K), IncFII(K), IncX3	aac(6')-Ib, aac(6')-Ib-cr, aadA2, aph(3')-Ia, blaKPC-3, blaSHV-182, dfrA12, fosA6, mph(A), OqxA, OqxA, OqxB, OqxB, qacE, sul1
11A17CRGN004A	SAMN34137935	PRJNA855907	Enterobacter	Enterobacter hormaechei subsp. hoffmannii	316	2017	11A	N	no	blaKPC-3	1	ctg11A17004A_24_KPC	NA	NA	AA338	AA869	5137167	189030	84	none	Tn4401b	3	Tn4401b-3	GTTCT	ATAAA	3	9	IncHI1A(NDM-CIT), IncHI1B(pNDM-CIT), IncQ2, IncR	blaACT-14, blaKPC-3, qnrS2
11A17CRGN004B	SAMN34137936	PRJNA855907	Enterobacter	Enterobacter hormaechei subsp. hoffmannii	316	2017	11A	N	no	blaKPC-3	1	ctg11A17004B_25_KPC	NA	NA	AA338	AA869	5180564	189030	86	none	Tn4401b	3	Tn4401b-3	GTTCT	ATAAA	3	10	IncHI1A(NDM-CIT), IncHI1B(pNDM-CIT), IncN2, IncQ2, IncR	blaACT-14, blaKPC-3, qnrS2
11A17CRGN005	SAMN34137937	PRJNA855907	Klebsiella	Klebsiella pneumoniae	512	2017	11A	N	no	blaKPC-3	1	ctg11A17005_26_KPC	NA	NA	AA268	AA761	5569612	224239	91	7020-7118	Tn4401a	7	Tn4401a-7	ATTGA	ATTGA	0	4	ColRNAI, IncFIB(K), IncFII(K), IncX3	aac(6')-Ib, aac(6')-Ib-cr, aadA2, aph(3')-Ia, blaKPC-3, blaSHV-182, dfrA12, fosA6, mph(A), OqxA, OqxA, OqxB, OqxB, qacE, sul1
11A17CRGN007A	SAMN34137938	PRJNA855907	Klebsiella	Klebsiella pneumoniae	498	2017	11A	N	no	blaKPC-3	1	ctg11A17007A_18_KPC	NA	NA	AA226	AA704	5485075	431538	44	none	Tn4401b	3	Tn4401b-3	GTTCT	GTTCT	3	5	ColRNAI, IncN	aph(3'')-Ib, aph(6)-Id, blaKPC-3, blaSHV-89, dfrA14, fosA, OqxA, OqxA, OqxB, OqxB, sul2, tet(D)
11A17CRGN007B	SAMN34137939	PRJNA855907	Enterobacter	Enterobacter bugandensis	1625	2017	11A	N	no	blaKPC-3	1	ctg11A17007B_10_KPC	NA	NA	AA226	AA704	4907317	2745155	23	none	Tn4401b	3	Tn4401b-3	GTTCT	GTTCT	0	3	IncFII(pECLA), IncN	aph(3'')-Ib, aph(6)-Id, blaKPC-3, dfrA14, sul2, tet(D)
11A17CRGN007C	SAMN34137940	PRJNA855907	Klebsiella	Klebsiella pneumoniae	498	2017	11A	N	no	blaKPC-3	1	ctg11A17007C_22_KPC	NA	NA	AA226	AA704	5531459	432318	71	none	Tn4401b	3	Tn4401b-3	GTTCT	GTTCT	3	6	ColRNAI, IncN	aph(3'')-Ib, aph(6)-Id, blaKPC-3, blaSHV-89, dfrA14, fosA, OqxA, OqxA, OqxB, OqxB, sul2, tet(D)
11A17CRGN009	SAMN34137941	PRJNA855907	Klebsiella	Klebsiella oxytoca	282	2017	11A	N	yes	blaKPC-3	1	p11A17009_A_KPC	AA002	AL013	AA261	AA747	5899710	360551	48	none	Tn4401b	3	Tn4401b-3	TGAAA	TGAAA	4	8	Col(pHAD28), IncM1	ant(2'')-Ia, blaKPC-3, blaOXY-2-8, blaSHV-30, dfrA7, qacE, qnrB19, qnrB2, sul1, sul1, tet(A)
11A17CRGN010	SAMN34137942	PRJNA855907	Enterobacter	Enterobacter hormaechei subsp. hoffmannii	316	2017	11A	Y	yes	blaKPC-3	1	p11A17010_B_KPC	AA109	AL377	AA338	AA869	5157691	4724266	7	none	Tn4401b	3	Tn4401b-3	none	ATAAA	6	7	IncHI1A(NDM-CIT), IncHI1B(pNDM-CIT), IncQ2	blaACT-14, blaKPC-3, qnrS2
11A17CRGN011	SAMN34137943	PRJNA855907	Klebsiella	Klebsiella pneumoniae	512	2017	11A	N	no	blaKPC-3	1	ctg11A17011_33_KPC	NA	NA	AA268	AA761	5692717	202170	125	7020-7118	Tn4401a	2	Tn4401a-2	ATTGA	none	0	6	ColRNAI, IncFIB(K), IncFIB(pQil), IncFII(K), IncX3	aac(6')-Ib, aac(6')-Ib-cr, aadA2, aph(3')-Ia, blaKPC-3, blaOXA-9, blaSHV-182, catA1, dfrA12, fosA6, mph(A), OqxA, OqxA, OqxB, OqxB, qacE, sul1
11A17CRGN014	SAMN34137944	PRJNA855907	Enterobacter	Enterobacter ludwigii	1635	2017	11A	N	no	blaKPC-3	1	ctg11A17014_43_KPC	NA	NA	AA226	AA704	4827965	114943	131	none	Tn4401b	3	Tn4401b-3	GTTCT	GTTCT	5	11	IncFIB(K), IncFII(pECLA), IncN, IncQ2	aph(3'')-Ib, aph(6)-Id, blaKPC-3, blaMIR-3, dfrA14, qnrS2, sul2, tet(D)
11A17CRGN018	SAMN34137945	PRJNA855907	Enterobacter	Enterobacter hormaechei subsp. hoffmannii	316	2016	11A	N	no	blaKPC-3	1	ctg11A17018_36_KPC	NA	NA	AA221	AA697	5095131	204030	68	none	Tn4401b	3	Tn4401b-3	GTTCT	ATAAA	2	8	IncHI1A(NDM-CIT), IncHI1B(pNDM-CIT), IncQ2, IncR	blaACT-14, blaKPC-3, qnrS2
11A17CRGN019	SAMN34137946	PRJNA855907	Klebsiella	Klebsiella pneumoniae	20	2017	11A	Y	yes	blaKPC-3	2	p11A17019_D_KPC, p11A17019_C_KPC	AA042, AA007	AL144, AL033	AA226, AA226	AA704, AA704	5636089	5158535	7	none	Tn4401b	3	Tn4401b-3	GTTCT|TGGAA	GTTCT|TGGAA	6	6	IncN, IncR, repB	aph(3'')-Ib, aph(6)-Id, blaKPC-3, blaKPC-3, blaSHV-187, dfrA14, fosA, OqxA, OqxA, OqxB, OqxB, sul2, tet(D)
11A17CRGN026	SAMN34137947	PRJNA855907	Enterobacter	Enterobacter hormaechei subsp. steigerwaltii	45	2017	11A	N	no	blaKPC-3	1	ctg11A17026_18_KPC	NA	NA	AA221	AA695	5052857	475123	39	none	Tn4401b	3	Tn4401b-3	GTTCT	GTTCT	4	8	IncFIB(pECLA), IncFII(pECLA)	aph(3'')-Ib, aph(6)-Id, blaACT-15, blaKPC-3, blaLAP-2, blaTEM-1B, dfrA14, qnrS1, sul2
11A17CRGN030	SAMN34137948	PRJNA855907	Enterobacter	Enterobacter hormaechei subsp. hoffmannii	316	2017	11A	N	no	blaKPC-3	1	ctg11A17030_35_KPC	NA	NA	AA338	AA869	5068908	204030	69	none	Tn4401b	3	Tn4401b-3	none	ATAAA	2	6	IncHI1A(NDM-CIT), IncHI1B(pNDM-CIT)	blaACT-14, blaKPC-3
11A17CRGN032	SAMN34137949	PRJNA855907	Klebsiella	Klebsiella pneumoniae	512	2017	11A	N	no	blaKPC-3	1	ctg11A17032_25_KPC	NA	NA	AA268	AA761	5570465	230711	87	7020-7118	Tn4401a	7	Tn4401a-7	ATTGA	ATTGA	0	4	ColRNAI, IncFIB(K), IncFII(K), IncX3	aac(6')-Ib, aac(6')-Ib-cr, aadA2, aph(3')-Ia, blaKPC-3, blaSHV-182, dfrA12, fosA6, mph(A), OqxA, OqxA, OqxB, OqxB, qacE, sul1
11A17CRGN033	SAMN34137950	PRJNA855907	Enterobacter	Enterobacter hormaechei subsp. hoffmannii	316	2017	11A	N	no	blaKPC-3	1	ctg11A17033_38_KPC	NA	NA	AA338	AA869	5086191	204030	69	none	Tn4401b	3	Tn4401b-3	GTTCT	ATAAA	2	6	IncHI1A(NDM-CIT), IncHI1B(pNDM-CIT), IncR	blaACT-14, blaKPC-3
11A17CRGN035	SAMN34137951	PRJNA855907	Klebsiella	Klebsiella pneumoniae	392	2017	11A	Y	yes	blaKPC-3	1	p11A17035_B_KPC	AA002	AL001	AA261	AA748	5534914	5312538	3	7020-7118	Tn4401a	2	Tn4401a-2	AACAG	AACAG	2	3	IncFIB(K), IncM1	aac(3)-IIa, aac(6')-Ib-cr, aac(6')-Ib-cr, aph(3'')-Ib, aph(6)-Id, blaCTX-M-15, blaKPC-3, blaOXA-1, blaSHV-67, blaTEM-1B, catB3, dfrA14, fosA, OqxA, OqxA, OqxB, OqxB, sul2, tet(A)
11A17CRGN036	SAMN34137952	PRJNA855907	Enterobacter	Enterobacter hormaechei subsp. hoffmannii	316	2017	11A	N	no	blaKPC-3	1	ctg11A17036_34_KPC	NA	NA	AA338	AA869	5081188	204030	73	none	Tn4401b	3	Tn4401b-3	GTTCT	ATAAA	3	8	IncHI1A(NDM-CIT), IncHI1B(pNDM-CIT), IncQ2	blaACT-14, blaKPC-3, qnrS2
11A17CRGN037	SAMN34137953	PRJNA855907	Enterobacter	Enterobacter hormaechei subsp. hoffmannii	316	2017	11A	N	no	blaKPC-3	1	ctg11A17037_28_KPC	NA	NA	AA338	AA869	5117558	129759	99	none	Tn4401b	3	Tn4401b-3	GTTCT	ATAAA	2	7	IncHI1A(NDM-CIT), IncHI1B(pNDM-CIT), IncR	blaACT-14, blaKPC-3
11A17CRGN041	SAMN34137954	PRJNA855907	Enterobacter	Enterobacter asburiae	610	2017	11A	N	no	blaKPC-3	1	ctg11A17041_25_KPC	NA	NA	AA226	AA704	4994129	207800	66	none	Tn4401b	3	Tn4401b-3	GTTCT	GTTCT	4	8	Col(pHAD28), IncN, IncQ2	aac(6')-Ib, aac(6')-Ib-cr, aadA1, aph(3'')-Ib, aph(6)-Id, blaACT-2, blaKPC-3, blaOXA-9, blaTEM-1A, dfrA14, qnrS2, sul2, tet(D)
11A17CRGN042	SAMN34137955	PRJNA855907	Enterobacter	Enterobacter hormaechei subsp. hoffmannii	316	2017	11A	N	no	blaKPC-3	1	ctg11A17042_27_KPC	NA	NA	AA338	AA869	5118033	148536	99	none	Tn4401b	3	Tn4401b-3	GTTCT	ATAAA	2	7	IncHI1A(NDM-CIT), IncHI1B(pNDM-CIT), IncR	blaACT-14, blaKPC-3
11A17CRGN045A	SAMN34137956	PRJNA855907	Escherichia	Escherichia coli	192	2017	11A	N	yes	blaKPC-3	1	p11A17045A_B_KPC	AA042	AL144	AA221	AA697	4707178	191175	76	none	Tn4401b	3	Tn4401b-3	AAGAT	AAGAT	2	4	IncX4	blaKPC-3, mcr-1.26
11A17CRGN045B	SAMN34137957	PRJNA855907	Klebsiella	Klebsiella oxytoca	365	2017	11A	N	no	blaKPC-3	1	ctg11A17045B_29_KPC	NA	NA	AA221	AA697	5829124	230384	60	none	Tn4401b	3	Tn4401b-3	AAGAT	AAGAT	0	2	None	blaKPC-3, blaOXY-2-8
11A17CRGN050	SAMN34137958	PRJNA855907	Enterobacter	Enterobacter hormaechei subsp. hoffmannii	316	2017	11A	N	no	blaKPC-3	1	ctg11A17050_45_KPC	NA	NA	AA338	AA869	5116683	129762	97	none	Tn4401b	3	Tn4401b-3	GTTCT	ATAAA	2	7	IncHI1A(NDM-CIT), IncHI1B(pNDM-CIT), IncR	blaACT-14, blaKPC-3
11A17CRGN061	SAMN34137959	PRJNA855907	Enterobacter	Enterobacter hormaechei subsp. hoffmannii	316	2017	11A	N	no	blaKPC-3	1	ctg11A17061_44_KPC	NA	NA	AA338	AA869	5161151	133970	101	none	Tn4401b	3	Tn4401b-3	GTTCT	ATAAA	2	8	IncHI1A(NDM-CIT), IncHI1B(pNDM-CIT), IncQ2, IncR	blaACT-14, blaKPC-3, qnrS2
11A17CRGN062A	SAMN34137960	PRJNA855907	Klebsiella	Klebsiella michiganensis	50	2017	11A	N	no	blaKPC-3	1	ctg11A17062A_45_KPC	NA	NA	AA226	AA704	6225799	164057	157	none	Tn4401b	3	Tn4401b-3	GTTCT	GTTCT	0	6	IncFIB(pQil), IncN	aac(6')-Ib, aac(6')-Ib-cr, aadA1, aph(3'')-Ib, aph(3')-Ia, aph(6)-Id, blaKPC-3, blaOXA-9, blaTEM-1A, dfrA14, sul2, tet(D)
11A17CRGN062B	SAMN34137961	PRJNA855907	Citrobacter	Citrobacter freundii	111	2017	11A	N	no	blaKPC-3	1	ctg11A17062B_56_KPC	NA	NA	AA221	AA695	5243475	175132	100	none	Tn4401b	3	Tn4401b-3	GTTCT	GTTCT	0	4	IncN	blaCMY-65, blaKPC-3, dfrA14, qnrB60, tet(D)
11A17CRGN063	SAMN34137962	PRJNA855907	Enterobacter	Enterobacter hormaechei subsp. hoffmannii	316	2017	11A	N	no	blaKPC-3	1	ctg11A17063_40_KPC	NA	NA	AA338	AA869	5067957	123982	95	none	Tn4401b	3	Tn4401b-3	GTTCT	ATAAA	3	8	IncHI1A(NDM-CIT), IncHI1B(pNDM-CIT), IncQ2	blaACT-14, blaKPC-3, qnrS2
11A17CRGN066	SAMN34137963	PRJNA855907	Enterobacter	Enterobacter asburiae	-	2017	11A	N	no	blaKPC-3	1	ctg11A17066_35_KPC	NA	NA	AA327	-	4922133	131307	86	none	Tn4401b	3	Tn4401b-3	TGATG	GTTCT|TGATG	5	11	Col(pHAD28), IncN, IncQ2	aac(6')-Ib, aac(6')-Ib-cr, aadA1, aph(3'')-Ib, aph(6)-Id, blaACT-2, blaKPC-3, blaOXA-9, dfrA14, qnrS2, sul2, tet(D)
11A18CPO001B	SAMN34137964	PRJNA855907	Klebsiella	Klebsiella pneumoniae	392	2018	11A	N	no	blaKPC-3	1	ctg11A18001B_48_KPC	NA	NA	AA261	AA748	5406262	159824	116	7020-7118	Tn4401a	2	Tn4401a-2	AACAG	AACAG	0	4	IncFIB(K), IncM1	aac(3)-IIa, aac(6')-Ib-cr, aac(6')-Ib-cr, aph(3'')-Ib, aph(6)-Id, blaCTX-M-15, blaKPC-3, blaOXA-1, blaSHV-67, blaTEM-1B, catB3, fosA, OqxA, OqxA, OqxB, OqxB, qnrB1, sul2, tet(A)
11A18CPO005B	SAMN34137965	PRJNA855907	Klebsiella	Klebsiella pneumoniae	11	2018	11A	N	no	blaKPC-2	1	ctg11A18005B_45_KPC	NA	NA	AA200	AA667	5755254	256981	103	1-7127|9073-10006	unknown	unknown	unknown	none	none	1	6	ColRNAI, IncFIB(K), IncN, IncR	aac(6')-Ib-cr, aac(6')-Ib-cr, aadA16, aadA2, ARR-3, blaKPC-2, blaSHV-182, catB3, dfrA12, dfrA27, fosA6, OqxA, OqxA, OqxB, OqxB, qacE, qnrB4, qnrB6, sul1
11A18CPO009	SAMN34137966	PRJNA855907	Klebsiella	Klebsiella pneumoniae	392	2018	11A	Y	yes	blaKPC-3	1	p11A18009_B_KPC	AA002	AL001	AA261	AA748	5537580	5275705	4	7020-7118	Tn4401a	2	Tn4401a-2	AACAG	AACAG	3	4	IncFIB(K), IncM1	aac(3)-IIa, aac(6')-Ib-cr, aac(6')-Ib-cr, aph(3'')-Ib, aph(6)-Id, blaCTX-M-15, blaKPC-3, blaOXA-1, blaSHV-67, blaTEM-1B, catB3, dfrA14, fosA, OqxA, OqxA, OqxB, OqxB, qnrB1, sul2, tet(A)
11A18CPO012	SAMN34137967	PRJNA855907	Enterobacter	Enterobacter hormaechei subsp. steigerwaltii	45	2018	11A	N	no	blaKPC-3	1	ctg11A18012_25_KPC	NA	NA	AA261	AA747	4991613	306510	74	none	Tn4401b	3	Tn4401b-3	TGAAA	TGAAA	2	6	IncFIB(pECLA), IncFII(pECLA), IncM1	ant(2'')-Ia, aph(3'')-Ib, aph(6)-Id, blaACT-15, blaKPC-3, blaSHV-30, blaTEM-1B, dfrA14, dfrA7, qacE, qnrB2, sul1, sul1, sul2, tet(A)
11A18CPO013	SAMN34137968	PRJNA855907	Klebsiella	Klebsiella pneumoniae	512	2018	11A	N	no	blaKPC-3	1	ctg11A18013_31_KPC	NA	NA	AA268	AA761	5556448	137175	137	7020-7118	Tn4401a	2	Tn4401a-2	ATTGA	ATTGA	0	4	ColRNAI, IncFIB(K), IncFII(K), IncX3	aac(6')-Ib, aac(6')-Ib-cr, aadA2, aph(3')-Ia, blaKPC-3, blaSHV-182, dfrA12, fosA6, mph(A), OqxA, OqxA, OqxB, OqxB, qacE, sul1
11A18CPO014	SAMN34137969	PRJNA855907	Enterobacter	Enterobacter hormaechei subsp. hoffmannii	316	2018	11A	N	no	blaKPC-3	1	ctg11A18014_46_KPC	NA	NA	AA338	AA869	5155286	129762	104	none	Tn4401b	3	Tn4401b-3	GTTCT	ATAAA	1	8	IncHI1A(NDM-CIT), IncHI1B(pNDM-CIT), IncQ2, IncR	blaACT-14, blaKPC-3, qnrS2
11A18CPO017	SAMN34137970	PRJNA855907	Kluyvera	Kluyvera ascorbata	-	2018	11A	N	no	blaKPC-3	1	ctg11A18017_46_KPC	NA	NA	AA230	AA708	5216571	73507	162	none	Tn4401b	3	Tn4401b-3	AACAA	AACAA	8	14	Col(MGD2), Col(pHAD28), IncFIB(K), IncX5, pKP1433	blaKPC-3, qnrB19
11A18CPO019	SAMN34137971	PRJNA855907	Klebsiella	Klebsiella pneumoniae	512	2018	11A	N	no	blaKPC-3	1	ctg11A18019_51_KPC	NA	NA	AA268	AA761	5537352	129541	129	7020-7118	Tn4401a	7	Tn4401a-7	ATTGA	ATTGA	0	4	ColRNAI, IncFIB(K), IncX3	aac(6')-Ib, aac(6')-Ib-cr, aadA2, aph(3')-Ia, blaKPC-3, blaSHV-182, dfrA12, fosA6, mph(A), OqxA, OqxA, OqxB, OqxB, qacE, sul1
11A18CPO027	SAMN34137972	PRJNA855907	Citrobacter	Citrobacter freundii	169	2018	11A	Y	no	blaKPC-3	1	ctg11A18027_1_KPC	NA	NA	AA326	AA846	5364676	5012278	6	none	Tn4401b	3	Tn4401b-3	GTTCT	GTTCT	4	5	Col(pHAD28), IncHI2, IncHI2A	aadA2, blaCMY-65, blaKPC-3, blaTEM-1B, qacE, qnrB19, qnrB38, qnrB5, sul1, sul1
11A18CPO036A	SAMN34137973	PRJNA855907	Klebsiella	Klebsiella pneumoniae	512	2018	11A	N	no	blaKPC-3	1	ctg11A18036A_48_KPC	NA	NA	AA268	AA761	5574129	186168	100	7020-7118	Tn4401a	7	Tn4401a-7	ATCGA|ATTGA	ATCGA|ATTGA	0	4	ColRNAI, IncFIB(K), IncFII(K), IncX3	aac(6')-Ib, aac(6')-Ib-cr, aadA2, aph(3')-Ia, blaKPC-3, blaSHV-182, dfrA12, fosA6, mph(A), OqxA, OqxA, OqxB, OqxB, qacE, sul1
11A18CPO036B	SAMN34137974	PRJNA855907	Klebsiella	Klebsiella pneumoniae	512	2018	11A	N	no	blaKPC-3	1	ctg11A18036B_107_KPC	NA	NA	AA268	AA761	5501852	63916	182	7020-7118	Tn4401a	2	Tn4401a-2	ATCGA|ATTGA	ATCGA|ATTGA	0	5	ColRNAI, IncFIB(K), IncFII(K), IncX3	aac(6')-Ib, aac(6')-Ib-cr, aadA2, aph(3')-Ia, blaKPC-3, blaSHV-182, dfrA12, fosA6, mph(A), OqxA, OqxA, OqxB, OqxB, qacE, sul1
11A18CPO037	SAMN34137975	PRJNA855907	Klebsiella	Klebsiella pneumoniae	512	2018	11A	N	no	blaKPC-3	1	ctg11A18037_27_KPC	NA	NA	AA268	AA761	5575826	200060	100	7020-7118	Tn4401a	2	Tn4401a-2	ATTGA	ATTGA	0	4	ColRNAI, IncFIB(K), IncFII(K), IncX3	aac(6')-Ib, aac(6')-Ib-cr, aadA2, aph(3')-Ia, blaKPC-3, blaSHV-182, dfrA12, fosA6, mph(A), OqxA, OqxA, OqxB, OqxB, qacE, sul1
11A18CPO038B	SAMN34137976	PRJNA855907	Raoultella	Raoultella ornithinolytica	-	2018	11A	N	no	blaKPC-3	1	ctg11A18038B_69_KPC	NA	NA	AA226	AA704	5619458	97732	150	none	Tn4401b	3	Tn4401b-3	GTTCT	GTTCT	1	10	IncFIB(pQil), IncN	aac(6')-Ib-cr, aac(6')-Ib-cr, aadA16, ARR-3, blaKPC-3, dfrA14, dfrA27, fosA, qacE, qacE, qnrB6, sul1, sul1, tet(D)
11A18CPO043	SAMN34137977	PRJNA855907	Enterobacter	Enterobacter hormaechei subsp. hoffmannii	316	2018	11A	N	no	blaKPC-3	1	ctg11A18043_50_KPC	NA	NA	AA338	AA869	5128019	140299	110	none	Tn4401b	3	Tn4401b-3	GTTCT	ATAAA	2	9	IncHI1A(NDM-CIT), IncHI1B(pNDM-CIT), IncQ2, IncR	blaACT-14, blaKPC-3, qnrS2
11A18CPO044	SAMN34137978	PRJNA855907	Kluyvera	Kluyvera ascorbata	-	2018	11A	Y	yes	blaKPC-3	1	p11A18044_B_KPC	AA124	AL405	AA230	AA708	5230119	5111530	10	none	Tn4401b	3	Tn4401b-3	AACAA	AACAA	9	10	Col(pHAD28), IncFIA(HI1), IncR, IncX5	blaCTX-M-5, blaKPC-3, qnrB19
11A18CPO045A	SAMN34137979	PRJNA855907	Klebsiella	Klebsiella oxytoca	-	2018	11A	N	no	blaKPC-3	1	ctg11A18045A_75_KPC	NA	NA	AA226	AA704	5905195	98981	144	none	Tn4401b	3	Tn4401b-3	GTTCT	GTTCT	2	7	IncFIB(K)(pCAV1099-114), IncN	aph(3'')-Ib, aph(6)-Id, blaKPC-3, blaOXY-1-3, blaTEM-1A, dfrA14, sul2
11A18CPO045B	SAMN34137980	PRJNA855907	Klebsiella	Klebsiella pneumoniae	3251	2018	11A	N	no	blaKPC-3	1	ctg11A18045B_29_KPC	NA	NA	AA226	AA704	5478903	268810	68	none	Tn4401b	3	Tn4401b-3	GTTCT	GTTCT	1	5	IncFIB(K), IncN	aph(3'')-Ib, aph(6)-Id, blaKPC-3, blaSHV-1, blaTEM-1A, dfrA14, fosA, OqxA, OqxA, OqxB, OqxB, sul2, tet(D)
11A18CPO047	SAMN34137981	PRJNA855907	Klebsiella	Klebsiella pneumoniae	512	2018	11A	N	no	blaKPC-3	1	ctg11A18047_28_KPC	NA	NA	AA268	AA761	5569441	201733	104	7020-7118	Tn4401a	2	Tn4401a-2	ATTGA	ATTGA	0	4	ColRNAI, IncFIB(K), IncFII(K), IncX3	aac(6')-Ib, aac(6')-Ib-cr, aadA2, aph(3')-Ia, blaKPC-3, blaSHV-182, dfrA12, fosA6, mph(A), OqxA, OqxA, OqxB, OqxB, qacE, sul1
11A18CPO048	SAMN34137982	PRJNA855907	Klebsiella	Klebsiella oxytoca	374	2018	11A	N	no	blaKPC-3	1	ctg11A18048_24_KPC	NA	NA	AA230	AA708	5827984	324040	71	none	Tn4401b	3	Tn4401b-3	AACAA	AACAA	4	9	IncQ2, IncR, IncX5	blaKPC-3, blaOXY-5-2, qnrS2
11A18CPO051	SAMN34137983	PRJNA855907	Klebsiella	Klebsiella pneumoniae	512	2018	11A	N	no	blaKPC-3	1	ctg11A18051_27_KPC	NA	NA	AA268	AA761	5572823	201733	99	7020-7118	Tn4401a	2	Tn4401a-2	ATTGA	ATTGA	0	4	ColRNAI, IncFIB(K), IncFII(K), IncX3	aac(6')-Ib, aac(6')-Ib-cr, aadA2, aph(3')-Ia, blaKPC-3, blaSHV-182, dfrA12, fosA6, mph(A), OqxA, OqxA, OqxB, OqxB, qacE, sul1
11A18CPO053	SAMN34137984	PRJNA855907	Klebsiella	Klebsiella pneumoniae	512	2018	11A	N	no	blaKPC-3	1	ctg11A18053_26_KPC	NA	NA	AA268	AA761	5578969	230711	95	7020-7118	Tn4401a	7	Tn4401a-7	ATTGA	ATTGA	0	4	ColRNAI, IncFIB(K), IncFII(K), IncX3	aac(6')-Ib, aac(6')-Ib-cr, aadA2, aph(3')-Ia, blaKPC-3, blaSHV-182, dfrA12, fosA6, mph(A), OqxA, OqxA, OqxB, OqxB, qacE, sul1
11A18CPO055	SAMN34137985	PRJNA855907	Klebsiella	Klebsiella pneumoniae	512	2018	11A	N	no	blaKPC-3	1	ctg11A18055_28_KPC	NA	NA	AA268	AA761	5572642	201729	107	7020-7118	Tn4401a	2	Tn4401a-2	ATTGA	ATTGA	0	4	ColRNAI, IncFIB(K), IncFII(K), IncX3	aac(6')-Ib, aac(6')-Ib-cr, aadA2, aph(3')-Ia, blaKPC-3, blaSHV-182, dfrA12, fosA6, mph(A), OqxA, OqxA, OqxB, OqxB, qacE, sul1
11A18CPO057	SAMN34137986	PRJNA855907	Escherichia	Escherichia coli	1722	2018	11A	N	no	blaKPC-3	1	ctg11A18057_31_KPC	NA	NA	AA226	AA704	5271519	287815	156	none	Tn4401b	3	Tn4401b-3	GTTCT	GTTCT	1	5	Col156, IncFIA, IncFIB(AP001918), IncFII, IncI2(Delta), IncN	aac(6')-Ib, aac(6')-Ib-cr, aadA1, aadA2, aph(3'')-Ib, aph(6)-Id, blaCTX-M-27, blaDHA-1, blaKPC-3, blaNDM-5, blaOXA-9, dfrA12, dfrA14, dfrA17, erm(B), mph(A), qacE, qnrB4, sitABCD, sul1, sul2, tet(A), tet(D)
11A18CPO059A	SAMN34137987	PRJNA855907	Klebsiella	Klebsiella pneumoniae	433	2018	11A	N	no	blaKPC-3	1	ctg11A18059A_29_KPC	NA	NA	AA326	AA846	5757576	250335	118	none	Tn4401b	3	Tn4401b-3	GTTCT	GTTCT	0	5	IncFIB(K), IncFII(pKP91), IncHI2, IncHI2A, IncR	aac(6')-IIc, aadA2, aph(3'')-Ib, aph(3')-Ia, aph(6)-Id, blaKPC-3, blaSHV-70, blaTEM-1B, dfrA19, ere(A), fosA5, mcr-9, OqxA, OqxA, OqxB, OqxB, qnrB2, sul1, sul2
11A18CPO059B	SAMN34137988	PRJNA855907	Enterobacter	Enterobacter hormaechei subsp. xiangfangensis	451	2018	11A	N	no	blaKPC-3	1	ctg11A18059B_47_KPC	NA	NA	AA326	AA846	5065065	60660	195	none	Tn4401b	3	Tn4401b-3	GTTCT	GTTCT	0	6	IncHI2, IncHI2A, IncR	aac(6')-IIc, aph(3'')-Ib, aph(3')-Ia, aph(6)-Id, blaKPC-3, blaLAP-2, blaTEM-1B, dfrA19, ere(A), mcr-9, qnrB2, qnrS1, sul1, sul2
11A18CPO059C	SAMN34137989	PRJNA855907	Enterobacter	Enterobacter hormaechei subsp. xiangfangensis	451	2018	11A	N	no	blaKPC-3	1	ctg11A18059C_23_KPC	NA	NA	AA326	AA846	5152771	313977	84	none	Tn4401b	3	Tn4401b-3	GTTCT	GTTCT	0	5	IncHI2, IncHI2A, IncR	aac(6')-IIc, aadA2, aph(3'')-Ib, aph(3')-Ia, aph(6)-Id, blaKPC-3, blaLAP-2, blaTEM-1B, dfrA19, ere(A), mcr-9, qnrB2, qnrS1, sul1, sul2
11A18CPO060	SAMN34137990	PRJNA855907	Klebsiella	Klebsiella pneumoniae	86	2018	11A	Y	yes	blaKPC-2	1	p11A18060_B_KPC	AA133	AL456	AA306	AA819	5617379	5234605	8	7020-7118	Tn4401a	1	Tn4401a-1	ATTGA	ATTGA	2	3	IncHI1B(pNDM-MAR), repB	blaKPC-2, blaSHV-28, OqxA, OqxA, OqxB, OqxB
11A18CPO062	SAMN34137991	PRJNA855907	Klebsiella	Klebsiella pneumoniae	1634	2018	11A	N	no	blaKPC-3	1	ctg11A18062_28_KPC	NA	NA	AA226	AA704	5492271	361001	57	none	Tn4401b	3	Tn4401b-3	GTTCT	GTTCT	1	5	IncHI1B(pNDM-MAR), IncN, repB	aph(3'')-Ib, aph(6)-Id, blaKPC-3, blaSHV-187, blaTEM-1A, dfrA14, OqxA, OqxA, OqxB, OqxB, sul2, tet(D)
11A18CPO063	SAMN34137992	PRJNA855907	Klebsiella	Klebsiella pneumoniae	678	2018	11A	Y	yes	blaKPC-3	1	p11A18063_B_KPC	AA007	AL033	AA226	AA704	5570949	5267381	8	none	Tn4401b	3	Tn4401b-3	GTTCT	GTTCT	7	8	IncFIB(K), IncN	blaKPC-3, blaSHV-41, dfrA14, fosA6, OqxA, OqxA, OqxB, OqxB, tet(D)
11A18CPO064	SAMN34137993	PRJNA855907	Enterobacter	Enterobacter asburiae	610	2018	11A	N	no	blaKPC-3	1	ctg11A18064_36_KPC	NA	NA	AA226	AA704	5001101	157382	88	none	Tn4401b	3	Tn4401b-3	GTTCT	GTTCT	2	10	Col(pHAD28), IncN, IncQ2	aac(6')-Ib, aac(6')-Ib-cr, aadA1, aph(3'')-Ib, aph(6)-Id, blaACT-2, blaKPC-3, blaOXA-9, blaTEM-1A, dfrA14, qnrS2, sul2, tet(D)
11A18CPO065	SAMN34137994	PRJNA855907	Kluyvera	Kluyvera ascorbata	-	2018	11A	N	no	blaKPC-3	1	ctg11A18065_87_KPC	NA	NA	AA226	AA704	5306936	56922	197	none	Tn4401b	3	Tn4401b-3	GTTCT	GTTCT	3	9	IncFIB(K), IncN, IncQ2, pKPC-CAV1321	aac(6')-Ib, aac(6')-Ib-cr, aadA1, aph(3'')-Ib, aph(6)-Id, blaCTX-M-124, blaKPC-3, blaOXA-9, dfrA14, qnrS2, tet(D)
11A18CPO066	SAMN34137995	PRJNA855907	Klebsiella	Klebsiella pneumoniae	512	2018	11A	N	no	blaKPC-3	1	ctg11A18066_44_KPC	NA	NA	AA268	AA761	5566520	199317	109	7020-7118	Tn4401a	2	Tn4401a-2	ATTGA	ATTGA	0	5	ColRNAI, IncFIB(K), IncFII(K), IncX3	aac(6')-Ib, aac(6')-Ib-cr, aadA2, aph(3')-Ia, blaKPC-3, blaSHV-182, dfrA12, fosA6, mph(A), OqxA, OqxA, OqxB, OqxB, qacE, sul1
11A18CPO068	SAMN34137996	PRJNA855907	Klebsiella	Klebsiella pneumoniae	512	2018	11A	N	no	blaKPC-3	1	ctg11A18068_28_KPC	NA	NA	AA268	AA761	5568340	172668	117	7020-7118	Tn4401a	2	Tn4401a-2	ATTGA	ATTGA	0	4	ColRNAI, IncFIB(K), IncFII(K), IncX3	aac(6')-Ib, aac(6')-Ib-cr, aadA2, aph(3')-Ia, blaKPC-3, blaSHV-182, dfrA12, fosA6, mph(A), OqxA, OqxA, OqxB, OqxB, qacE, sul1
11A18CPO069	SAMN34137997	PRJNA855907	Klebsiella	Klebsiella aerogenes	-	2018	11A	N	no	blaKPC-3	1	ctg11A18069_23_KPC	NA	NA	AA197	-	5165249	315765	39	none	Tn4401b	2	Tn4401b-2	ATACA	ATACA	1	3	Col(pHAD28), IncN3	blaKPC-3
11A18CPO073	SAMN34137998	PRJNA855907	Klebsiella	Klebsiella pneumoniae	512	2018	11A	N	no	blaKPC-3	1	ctg11A18073_44_KPC	NA	NA	AA268	AA761	5567738	209458	102	7020-7118	Tn4401a	2	Tn4401a-2	ATTGA	ATTGA	0	4	ColRNAI, IncFIB(K), IncFII(K), IncX3	aac(6')-Ib, aac(6')-Ib-cr, aadA2, aph(3')-Ia, blaKPC-3, blaSHV-182, dfrA12, fosA6, mph(A), OqxA, OqxA, OqxB, OqxB, qacE, sul1
11A18CPO074	SAMN34137999	PRJNA855907	Kluyvera	Kluyvera ascorbata	-	2018	11A	N	no	blaKPC-3	1	ctg11A18074_28_KPC	NA	NA	AA230	AA708	5024991	187313	74	none	Tn4401b	3	Tn4401b-3	AACAA	AACAA	6	9	Col(pHAD28), IncFIA(HI1), IncR, IncX5	blaCTX-M-5, blaKPC-3, qnrB19
11A18CPO079	SAMN34138000	PRJNA855907	Enterobacter	Enterobacter hormaechei subsp. xiangfangensis	451	2018	11A	Y	no	blaKPC-3	1	ctg11A18079_1_KPC	NA	NA	AA326	AA846	5216640	4783898	7	none	Tn4401b	3	Tn4401b-3	GTTCT	GTTCT	3	5	IncHI2, IncHI2A, IncR	aac(6')-IIc, aadA2, aph(3'')-Ib, aph(3')-Ia, aph(6)-Id, blaKPC-3, blaLAP-2, blaTEM-1B, dfrA19, ere(A), mcr-9, qacE, qacE, qnrB2, qnrS1, sul1, sul1, sul1, sul1, sul2
11A18CPO082	SAMN29503480	PRJNA855907	Citrobacter	Citrobacter freundii	641	2018	11A	N	no	blaKPC-3	1	ctg11A18082_45_KPC	NA	NA	AA226	AA704	5111469	213269	96	none	Tn4401b	3	Tn4401b-3	GTTCT	ATCTG	1	4	IncFII(Yp), IncN	aac(6')-Ib-cr, aac(6')-Ib-cr, aadA16, aadA2, ARR-3, blaCMY-2, blaKPC-3, dfrA12, dfrA27, formA, mcr-9, mph(A), qacE, qnrB9, sul1, tet(D)
11A19CPO006	SAMN29503482	PRJNA855907	Citrobacter	Citrobacter freundii	641	2019	11A	N	no	blaKPC-3	1	ctg11A19006_46_KPC	NA	NA	AA226	AA704	5112742	213269	94	none	Tn4401b	3	Tn4401b-3	GTTCT	ATCTG	1	4	IncFII(Yp), IncN	aac(6')-Ib-cr, aac(6')-Ib-cr, aadA16, aadA2, ARR-3, blaCMY-2, blaKPC-3, dfrA12, dfrA27, formA, mcr-9, mph(A), qacE, qnrB9, sul1, tet(D)
11A19CPO007	SAMN29503483	PRJNA855907	Citrobacter	Citrobacter amalonaticus	716	2019	11A	Y	yes	blaKPC-3	1	p11A19007_B_KPC	AA007	AL033	AA226	AA704	4936907	4764567	3	none	Tn4401b	3	Tn4401b-3	GTTCT	GTTCT	2	3	IncN	aac(6')-Ib, aac(6')-Ib-cr, aadA1, blaKPC-3, blaOXA-9, dfrA14, tet(D)
11A19CPO018A	SAMN29503486	PRJNA855907	Citrobacter	Citrobacter freundii	641	2019	11A	N	no	blaKPC-3	1	ctg11A19018A_38_KPC	NA	NA	AA226	AA704	5110835	213270	99	none	Tn4401b	3	Tn4401b-3	GTTCT	ATCTG	1	4	IncFII(Yp), IncN	aac(6')-Ib-cr, aac(6')-Ib-cr, aadA16, aadA2, ARR-3, blaCMY-2, blaKPC-3, dfrA12, dfrA27, formA, mcr-9, mph(A), qacE, qnrB9, sul1, tet(D)
11A19CPO020	SAMN29503488	PRJNA855907	Klebsiella	Klebsiella pneumoniae	20	2019	11A	N	no	blaKPC-3	1	ctg11A19020_32_KPC	NA	NA	AA226	AA704	5461442	334819	62	none	Tn4401b	3	Tn4401b-3	GTTCT	GTTCT	1	5	IncN	aac(6')-Ib, aac(6')-Ib-cr, aadA1, blaKPC-3, blaOXA-9, blaSHV-148, dfrA14, OqxA, OqxA, OqxB, OqxB
11A19CPO022	SAMN29503490	PRJNA855907	Klebsiella	Klebsiella pneumoniae	512	2019	11A	N	no	blaKPC-3	1	ctg11A19022_25_KPC	NA	NA	AA268	AA761	5575772	230710	101	7020-7118	Tn4401a	2	Tn4401a-2	ATTGA	ATTGA	0	4	ColRNAI, IncFIB(K), IncFII(K), IncX3	aac(6')-Ib, aac(6')-Ib-cr, aadA2, aph(3')-Ia, blaKPC-3, blaSHV-182, dfrA12, fosA6, mph(A), OqxA, OqxA, OqxB, OqxB, qacE, sul1
11A19CPO028	SAMN29503493	PRJNA855907	Enterobacter	Enterobacter hormaechei subsp. xiangfangensis	451	2019	11A	N	no	blaKPC-3	1	ctg11A19028_22_KPC	NA	NA	AA326	AA846	5152925	474893	64	none	Tn4401b	5	Tn4401b-5	GTTCT	GTTCT	0	5	IncHI2, IncHI2A, IncR	aadA2, aph(3'')-Ib, aph(3')-Ia, aph(6)-Id, blaKPC-3, blaLAP-2, blaTEM-1B, dfrA19, mcr-9, qacE, qnrS1, sul1, sul2
11A19CPO030B	SAMN29503494	PRJNA855907	Escherichia	Escherichia coli	131	2019	11A	N	no	blaKPC-3	1	ctg11A19030B_44_KPC	NA	NA	AA226	AA704	5298323	200965	134	none	Tn4401b	3	Tn4401b-3	GTTCT	ATCTG	0	6	Col156, IncFIA, IncFII, IncN	aac(6')-Ib-cr, aac(6')-Ib-cr, aadA16, aadA5, aph(3'')-Ib, aph(6)-Id, ARR-3, blaCTX-M-15, blaKPC-3, dfrA17, dfrA27, mph(A), qacE, sul1, sul2
11A19CPO033C	SAMN29503495	PRJNA855907	Klebsiella	Klebsiella pneumoniae	512	2019	11A	N	no	blaKPC-3	1	ctg11A19033C_27_KPC	NA	NA	AA268	AA761	5574918	224239	94	7020-7118	Tn4401a	7	Tn4401a-7	ATTGA	ATTGA	0	3	ColRNAI, IncFIB(K), IncFII(K), IncX3	aac(6')-Ib, aac(6')-Ib-cr, aadA2, aph(3')-Ia, blaKPC-3, blaSHV-182, dfrA12, fosA6, mph(A), OqxA, OqxA, OqxB, OqxB, qacE, sul1
11A19CPO034	SAMN29503496	PRJNA855907	Klebsiella	Klebsiella variicola subsp. variicola	4955	2019	11A	N	no	blaKPC-3	1	ctg11A19034_26_KPC	NA	NA	AA226	AA704	5720377	350875	50	none	Tn4401b	3	Tn4401b-3	GTTCT	GTTCT	0	4	None	aph(3'')-Ib, aph(6)-Id, blaKPC-3, blaLEN16, blaTEM-1A, dfrA14, sul2, tet(D)
11A19CPO040	SAMN29503499	PRJNA855907	Klebsiella	Klebsiella michiganensis	84	2019	11A	N	no	blaKPC-3	1	ctg11A19040_42_KPC	NA	NA	AA226	AA704	6367786	123714	137	none	Tn4401b	3	Tn4401b-3	GTTCT	GTTCT	3	12	IncFIB(K), IncN, IncQ2	aph(3'')-Ib, aph(6)-Id, blaKPC-3, blaOXY-1-5, blaTEM-1A, dfrA14, qnrS2, sul2, tet(D)
11A19CPO046	SAMN29503501	PRJNA855907	Enterobacter	Enterobacter hormaechei subsp. xiangfangensis	1627	2019	11A	N	no	blaKPC-3	1	ctg11A19046_21_KPC	NA	NA	AA326	AA846	5019322	313854	77	none	Tn4401b	5	Tn4401b-5	GTTCT	GTTCT	0	3	IncHI2, IncHI2A	aadA2, aph(3'')-Ib, aph(3')-Ia, aph(6)-Id, blaKPC-3, blaTEM-1B, dfrA19, mcr-9, qacE, sul1, sul2
11A19CPO057	SAMN29503502	PRJNA855907	Enterobacter	Enterobacter asburiae	25	2019	11A	Y	yes	blaKPC-3	1	p11A19057_A_KPC	AA124	AL405	AA230	AA708	4940445	4729650	9	none	Tn4401b	2	Tn4401b-2	AACAA	AACAA	6	7	IncFIB(pECLA), IncQ2, IncX5	blaACT-6, blaKPC-3, qnrS2
11A19CPO061	SAMN29503503	PRJNA855907	Kluyvera	Kluyvera ascorbata	-	2019	11A	N	no	blaKPC-3	1	ctg11A19061_12_KPC	NA	NA	-	-	5128079	187314	65	none	Tn4401b	3	Tn4401b-3	AACAA	AACAA	6	9	Col(pHAD28), IncFIA(HI1), IncX5	blaCTX-M-5, blaKPC-3, qnrB19
11A19CPO064	SAMN29503505	PRJNA855907	Klebsiella	Klebsiella pneumoniae	512	2019	11A	N	no	blaKPC-3	1	ctg11A19064_27_KPC	NA	NA	AA268	AA761	5571112	203538	99	7020-7118	Tn4401a	7	Tn4401a-7	ATTGA	ATTGA	0	4	ColRNAI, IncFIB(K), IncFII(K), IncX3	aac(6')-Ib, aac(6')-Ib-cr, aadA2, aph(3')-Ia, blaKPC-3, blaSHV-182, dfrA12, fosA6, mph(A), OqxA, OqxA, OqxB, OqxB, qacE, sul1
11A19CPO065	SAMN29503506	PRJNA855907	Enterobacter	Enterobacter hormaechei subsp. oharae	68	2019	11A	N	no	blaKPC-3	1	ctg11A19065_26_KPC	NA	NA	AA230	AA708	4847531	180545	96	none	Tn4401b	3	Tn4401b-3	AACAA	AACAA	3	8	IncFIB(pQil), IncX5	blaACT-16, blaKPC-3
11A19CPO068B	SAMN34138001	PRJNA855907	Enterobacter	Enterobacter hormaechei subsp. xiangfangensis	451	2019	11A	N	no	blaKPC-3	1	ctg11A19068B_18_KPC	NA	NA	AA326	AA846	5165609	474893	60	none	Tn4401b	24	Tn4401b-24	GTTCT	GTTCT	0	5	IncHI2, IncHI2A, IncR	aac(6')-IIc, aadA2, aph(3'')-Ib, aph(3')-Ia, aph(6)-Id, blaKPC-3, blaLAP-2, blaTEM-1B, dfrA19, ere(A), mcr-9, qnrB2, qnrS1, sul1, sul2
11A19CPO068A	SAMN29503508	PRJNA855907	Enterobacter	Enterobacter hormaechei subsp. xiangfangensis	451	2019	11A	Y	no	blaKPC-3	1	ctg11A19068_2_KPC	NA	NA	AA326	AA846	5208755	4711433	21	none	Tn4401b	5	Tn4401b-5	GTTCT	GTTCT	3	5	IncHI2, IncHI2A, IncR	aadA2, aph(3'')-Ib, aph(3')-Ia, aph(6)-Id, blaKPC-3, blaLAP-2, blaTEM-1B, dfrA19, mcr-9, qacE, qnrS1, sul1, sul2
11A19CPO070	SAMN29503510	PRJNA855907	Enterobacter	Enterobacter asburiae	1633	2019	11A	N	no	blaKPC-3	1	ctg11A19070_53_KPC	NA	NA	AA230	AA708	5228423	161975	117	none	Tn4401b	3	Tn4401b-3	AACAA	AACAA	1	7	IncFIB(K), IncFII(Yp), IncHI1A(NDM-CIT), IncHI1B(pNDM-CIT), IncX5	blaACT-2, blaKPC-3, dfrA7, mcr-10, qacE, qnrB2, sul1, sul1
11A19CPO074	SAMN29503512	PRJNA855907	Klebsiella	Klebsiella pneumoniae	2457	2019	11A	N	no	blaKPC-3	1	ctg11A19074_22_KPC	NA	NA	AA261	AA747	5448319	357404	77	none	Tn4401b	3	Tn4401b-3	TGAAA	TGAAA	1	6	Col(pHAD28), IncFIB(K), IncM1	ant(2'')-Ia, blaKPC-3, dfrA7, OqxA, OqxA, OqxB, OqxB, qnrB81, sul1, tet(A)
11A19CPO075	SAMN29503513	PRJNA855907	Kluyvera	Kluyvera intermedia	-	2019	11A	N	no	blaKPC-3	1	ctg11A19075_76_KPC	NA	NA	AA221	AA695	5542083	109141	165	none	Tn4401b	3	Tn4401b-3	GTTCT	GTTCT	3	8	IncFIB(K), IncQ2, pKPC-CAV1321	aph(3'')-Ib, aph(6)-Id, blaCTX-M-78, blaKPC-3, fosA4, qnrS2, sul2
11A19CPO078	SAMN29503514	PRJNA855907	Raoultella	Raoultella ornithinolytica	-	2019	11A	N	no	blaKPC-3	1	ctg11A19078_40_KPC	NA	NA	-	-	5992985	343396	113	none	Tn4401b	3	Tn4401b-3	ATATA|GTTCT	ATCAT|ATGAT	3	8	FII(Cf), IncFIA(HI1), IncFIB(K), IncR, repA(pKOX)	aac(6')-Ib-cr, aac(6')-Ib-cr, aadA16, aph(3'')-Ib, aph(6)-Id, ARR-3, blaKPC-3, dfrA27, fosA, qacE, qacE, qnrB6, sul1, sul1, sul2, tet(D)
11A19CPO079	SAMN29503515	PRJNA855907	Klebsiella	Klebsiella pneumoniae	5813	2019	11A	N	no	blaKPC-3	1	ctg11A19079_15_KPC	NA	NA	AA261	AA747	5358030	387969	63	none	Tn4401b	3	Tn4401b-3	TGAAA	TGAAA	0	3	IncFIA(HI1), IncM1, IncR	ant(2'')-Ia, blaKPC-3, blaSHV-40, dfrA7, fosA6, OqxA, OqxA, OqxB, OqxB, qacE, qnrB2, sul1, sul1, tet(A)
11A19CPO085	SAMN29503516	PRJNA855907	Klebsiella	Klebsiella pneumoniae	512	2019	11A	N	no	blaKPC-3	1	ctg11A19085_28_KPC	NA	NA	AA268	AA761	5574540	209175	100	7020-7118	Tn4401a	7	Tn4401a-7	ATTGA	ATTGA	0	5	ColRNAI, IncFIB(K), IncFII(K), IncX3	aac(6')-Ib, aac(6')-Ib-cr, aadA2, aph(3')-Ia, blaKPC-3, blaSHV-182, dfrA12, fosA6, mph(A), OqxA, OqxA, OqxB, OqxB, qacE, sul1
11A19CPO086	SAMN29503517	PRJNA855907	Klebsiella	Klebsiella pneumoniae	512	2019	11A	Y	yes	blaKPC-3	1	p11A19086_A_KPC	AA085	AL326	AA268	AA761	5682428	5426753	7	7020-7118	Tn4401a	7	Tn4401a-7	ATTGA	ATTGA	4	4	ColRNAI, IncFIB(K), IncFII(K), IncX3	aac(6')-Ib, aac(6')-Ib-cr, aadA2, aadA2, aph(3')-Ia, blaKPC-3, blaSHV-182, blaSHV-182, dfrA12, fosA6, mph(A), OqxA, OqxA, OqxB, OqxB, qacE, qacE, sul1, sul1
11A20CPO001A	SAMN29503519	PRJNA855907	Enterobacter	Enterobacter hormaechei subsp. oharae	108	2020	11A	N	no	blaKPC-3	1	ctg11A20001A_29_KPC	NA	NA	AA321	AA840	4721038	169349	73	none	Tn4401b	3	Tn4401b-3	TATAG	TATAG	2	8	IncFIB(pECLA), IncFII(pECLA)	blaACT-7, blaKPC-3, dfrA7, qacE, qnrB2, sul1, sul1
11A20CPO002	SAMN29503521	PRJNA855907	Raoultella	Raoultella ornithinolytica	-	2020	11A	N	no	blaKPC-3	1	ctg11A20002_78_KPC	NA	NA	AA226	AA704	5604445	76400	175	none	Tn4401b	3	Tn4401b-3	GTTCT	GTTCT	2	12	IncFIB(pQil), IncN	aac(6')-Ib-cr, aac(6')-Ib-cr, aadA16, ARR-3, blaKPC-3, dfrA14, dfrA27, fosA, qacE, qacE, qnrB6, sul1, sul1, tet(D)
11A20CPO003	SAMN29503522	PRJNA855907	Enterobacter	Enterobacter hormaechei subsp. hoffmannii	316	2020	11A	N	no	blaKPC-3	1	ctg11A20003_46_KPC	NA	NA	AA338	AA869	5151273	132768	109	none	Tn4401b	3	Tn4401b-3	GTTCT	ATAAA	2	8	IncHI1A(NDM-CIT), IncHI1B(pNDM-CIT), IncQ2, IncR	blaACT-14, blaKPC-3, qnrS2
11A20CPO004	SAMN29503523	PRJNA855907	Enterobacter	Enterobacter hormaechei subsp. hoffmannii	316	2020	11A	N	no	blaKPC-3	1	ctg11A20004_45_KPC	NA	NA	AA338	AA869	4886510	123982	99	none	Tn4401b	3	Tn4401b-3	GTTCT	ATAAA	1	8	IncQ2, IncR	blaACT-14, blaKPC-3, qnrS2
11A20CPO011	SAMN29503529	PRJNA855907	Enterobacter	Enterobacter asburiae	610	2020	11A	N	no	blaKPC-3	1	ctg11A20011_38_KPC	NA	NA	AA226	AA704	5049577	163292	80	none	Tn4401b	3	Tn4401b-3	GTTCT	GTTCT	6	13	Col(pHAD28), ColKP3, IncN, IncQ2, pXuzhou21	aac(6')-Ib, aac(6')-Ib-cr, aadA1, aph(3'')-Ib, aph(6)-Id, blaACT-2, blaKPC-3, blaOXA-232, blaOXA-9, blaTEM-1A, dfrA14, qnrS2, sul2, tet(D)
11A20CPO012	SAMN29503530	PRJNA855907	Klebsiella	Klebsiella pneumoniae	225	2020	11A	N	no	blaKPC-3	1	ctg11A20012_45_KPC	NA	NA	AA226	AA704	5684107	131018	124	none	Tn4401b	3	Tn4401b-3	GTTCT	ATCTG	1	9	IncFIB(K), IncN	aac(6')-Ib-cr, aac(6')-Ib-cr, aadA16, ARR-3, blaKPC-3, blaSHV-27, dfrA27, fosA6, OqxA, OqxA, OqxB, OqxB, qacE, qnrS2, sul1
11A20CPO016A	SAMN29503533	PRJNA855907	Citrobacter	Citrobacter freundii	-	2020	11A	N	no	blaKPC-3	1	ctg11A20016A_19_KPC	NA	NA	AA226	AA704	5484017	475696	58	none	Tn4401b	3	Tn4401b-3	GTTCT	GTTCT	0	3	IncHI1A(NDM-CIT), IncHI1B(pNDM-CIT), IncN	aph(3'')-Ib, aph(6)-Id, blaCFE-1, blaKPC-3, dfrA14, qnrB28, sul2
11A20CPO016B	SAMN29503534	PRJNA855907	Citrobacter	Citrobacter freundii	114	2020	11A	N	no	blaKPC-3	1	ctg11A20016B_20_KPC	NA	NA	AA226	AA704	5188023	440206	59	none	Tn4401b	3	Tn4401b-3	GTTCT	GTTCT	1	5	IncN	aph(3'')-Ib, aph(6)-Id, blaCMY-48, blaKPC-3, dfrA14, sul2
11A20CPO016C	SAMN29503535	PRJNA855907	Escherichia	Escherichia coli	5295	2020	11A	N	no	blaKPC-3	1	ctg11A20016C_69_KPC	NA	NA	AA226	AA704	4860936	97628	132	none	Tn4401b	3	Tn4401b-3	GTTCT	GTTCT	2	7	ColpVC, IncN	aph(3'')-Ib, aph(6)-Id, blaCTX-M-88, blaKPC-3, dfrA14, sul2
11A20CPO019	SAMN29503540	PRJNA855907	Enterobacter	Enterobacter hormaechei subsp. hoffmannii	316	2020	11A	N	no	blaKPC-3	1	ctg11A20019_57_KPC	NA	NA	AA338	AA869	4876247	111131	122	none	Tn4401b	3	Tn4401b-3	GTTCT	ATAAA	0	8	IncQ2, IncR	blaACT-14, blaKPC-3, qnrS2
11A20CPO020	SAMN29503541	PRJNA855907	Enterobacter	Enterobacter hormaechei subsp. hoffmannii	316	2020	11A	Y	yes	blaKPC-3	1	p11A20020_A_KPC	AA109	AL377	AA338	AA869	4952129	4759429	7	none	Tn4401b	3	Tn4401b-3	GTTCT	ATAAA	5	6	IncQ2, IncR	blaACT-14, blaKPC-3, qnrS2
11A20CPO021	SAMN29503542	PRJNA855907	Klebsiella	Klebsiella pneumoniae	512	2020	11A	Y	yes	blaKPC-3	1	p11A20021_A_KPC	AA085	AL326	AA268	AA761	5619476	5383258	4	7020-7118	Tn4401a	7	Tn4401a-7	ATTGA	ATTGA	3	3	ColRNAI, IncFIB(K), IncFII(K), IncX3	aac(6')-Ib, aac(6')-Ib-cr, aadA2, aph(3')-Ia, blaKPC-3, blaSHV-182, blaSHV-182, dfrA12, fosA6, mph(A), OqxA, OqxA, OqxB, OqxB, qacE, sul1
11A20CPO022	SAMN29503543	PRJNA855907	Escherichia	Escherichia coli	131	2020	11A	Y	yes	blaKPC-3	1	p11A20022_A_KPC	AA007	AL033	AA226	AA704	5432293	5230203	6	none	Tn4401b	3	Tn4401b-3	GTTCT	ATCTG	2	4	Col156, IncFIA, IncFII, IncN	aac(6')-Ib-cr, aac(6')-Ib-cr, aadA16, aadA5, aph(3'')-Ib, aph(6)-Id, ARR-3, blaCTX-M-15, blaCTX-M-15, blaKPC-3, dfrA17, dfrA27, mph(A), qacE, qacE, sul1, sul1, sul2
11A20CPO023A	SAMN29503544	PRJNA855907	Klebsiella	Klebsiella pneumoniae	14	2020	11A	N	no	blaKPC-3	1	ctg11A20023A_102_KPC	NA	NA	AA226	AA704	5337903	59346	159	none	Tn4401b	3	Tn4401b-3	GTTCT	ATCTG	2	6	IncFIB(K), IncN	aac(6')-Ib-cr, aac(6')-Ib-cr, blaKPC-3, blaSHV-100, fosA6, OqxA, OqxA, OqxB, OqxB, qacE, sul1
11A21CPO001A	SAMN34138002	PRJNA855907	Escherichia	Escherichia coli	131	2021	11A	N	no	blaKPC-3	1	ctg11A21001A_51_KPC	NA	NA	AA226	AA704	5270371	208046	100	none	Tn4401b	3	Tn4401b-3	none	ATCTG	2	7	Col156, IncFIA, IncFII, IncN	aac(6')-Ib-cr, aac(6')-Ib-cr, aadA16, aadA5, aph(3'')-Ib, aph(6)-Id, ARR-3, blaCTX-M-15, blaKPC-3, dfrA17, dfrA27, qacE, sul1, sul2
11A21CPO002A	SAMN34138003	PRJNA855907	Enterobacter	Enterobacter hormaechei subsp. hoffmannii	316	2021	11A	N	no	blaKPC-3	1	ctg11A21002A_65_KPC	NA	NA	AA338	AA869	4873425	93040	128	none	Tn4401b	3	Tn4401b-3	GTTCT	ATAAA	0	7	IncQ2, IncR	blaACT-14, blaKPC-3, qnrS2
11A21CPO009	SAMN34138004	PRJNA855907	Klebsiella	Klebsiella aerogenes	143	2021	11A	N	no	blaKPC-3	1	ctg11A21009_41_KPC	NA	NA	AA261	AA747	5110107	166114	71	none	Tn4401b	3	Tn4401b-3	TGAAA	TGAAA	0	3	IncM1	ant(2'')-Ia, blaKPC-3, blaSHV-30, dfrA7, qacE, qnrB2, sul1, sul1
11A21CPO012	SAMN34138005	PRJNA855907	Klebsiella	Klebsiella michiganensis	27	2021	11A	N	no	blaKPC-3	1	ctg11A21012_25_KPC	NA	NA	AA261	AA747	6381433	164935	134	none	Tn4401b	3	Tn4401b-3	TGAAA	TGAAA	5	13	IncM1	ant(2'')-Ia, aph(3')-Ia, blaKPC-3, blaOXY-1-1, blaSHV-30, dfrA7, qacE, qnrB2, sul1, sul1
11A21CPO016	SAMN34138006	PRJNA855907	Escherichia	Escherichia coli	-	2021	11A	N	no	blaKPC-3	1	ctg11A21016_18_KPC	NA	NA	AA261	AA746	4835848	262585	62	none	Tn4401b	3	Tn4401b-3	GTTCT	AAAAC	3	5	Col(BS512)	blaKPC-3
11A21CPO023	SAMN34138007	PRJNA855907	Enterobacter	Enterobacter hormaechei subsp. hoffmannii	316	2021	11A	N	no	blaKPC-3	1	ctg11A21023_53_KPC	NA	NA	AA338	AA869	4872367	128505	113	none	Tn4401b	3	Tn4401b-3	GTTCT	ATAAA	0	7	IncR	blaACT-14, blaKPC-3
11A21CPO025B	SAMN34138008	PRJNA855907	Klebsiella	Klebsiella michiganensis	27	2021	11A	N	no	blaKPC-3	1	ctg11A21025B_37_KPC	NA	NA	AA261	AA747	6708563	133743	170	none	Tn4401b	3	Tn4401b-3	TGAAA	TGAAA	1	13	IncHI1A(NDM-CIT), IncHI1B(pNDM-CIT), IncM1	ant(2'')-Ia, aph(3')-Ia, blaKPC-3, blaOXY-1-1, blaSHV-30, dfrA7, qacE, qnrB2, sul1, sul1, tet(A)
11A21CPO037	SAMN34138009	PRJNA855907	Escherichia	Escherichia coli	131	2021	11A	N	no	blaKPC-3	1	ctg11A21037_44_KPC	NA	NA	AA226	AA704	5287621	200765	148	none	Tn4401b	3	Tn4401b-3	GTTCT	ATCTG	0	5	Col156, IncFIA, IncFII, IncN	aac(6')-Ib-cr, aac(6')-Ib-cr, aadA16, aadA5, aph(3'')-Ib, aph(6)-Id, ARR-3, blaCTX-M-15, blaKPC-3, dfrA17, dfrA27, mph(A), qacE, sul1, sul2
11A21CPO041B	SAMN34138010	PRJNA855907	Raoultella	Raoultella ornithinolytica	-	2021	11A	N	no	blaKPC-3	1	ctg11A21041B_45_KPC	NA	NA	AA221	-	5877365	136189	109	none	Tn4401b	3	Tn4401b-3	ATTTA	ATTTA	1	7	None	blaKPC-3, fosA
11A21CPO043A	SAMN34138011	PRJNA855907	Raoultella	Raoultella ornithinolytica	-	2021	11A	N	no	blaKPC-3	1	ctg11A21043A_39_KPC	NA	NA	AA221	-	5963231	174235	99	none	Tn4401b	3	Tn4401b-3	ATTTA	ATTTA	1	7	None	blaKPC-3, fosA
11A21CPO044	SAMN34138012	PRJNA855907	Enterobacter	Enterobacter hormaechei subsp. hoffmannii	316	2021	11A	N	no	blaKPC-3	1	ctg11A21044_42_KPC	NA	NA	AA338	AA869	4842984	129758	103	8617-10006	unknown	unknown	unknown	none	ATAAA	0	8	IncQ2, IncR	blaACT-14, blaKPC-3, qnrS2
11A21CPO048	SAMN34138013	PRJNA855907	Enterobacter	Enterobacter mori	-	2021	11A	N	no	blaKPC-3	1	ctg11A21048_51_KPC	NA	NA	AA226	AA704	5010674	161026	93	8492-10006	unknown	unknown	unknown	none	GTTCT	2	6	IncFIB(K), IncN	aac(6')-Ib-cr, aac(6')-Ib-cr, aadA16, ARR-3, blaKPC-3, dfrA14, dfrA27, qacE, qnrB6, qnrE1, sul1, tet(D)
11A21CPO051	SAMN34138014	PRJNA855907	Klebsiella	Klebsiella pneumoniae	512	2021	11A	N	no	blaKPC-3	1	ctg11A21051_29_KPC	NA	NA	AA268	AA761	5566730	209522	110	7020-7118	Tn4401a	2	Tn4401a-2	ATTGA	ATTGA	0	4	ColRNAI, IncFIB(K), IncFII(K), IncX3	aac(6')-Ib, aac(6')-Ib-cr, aadA2, aph(3')-Ia, blaKPC-3, blaSHV-182, dfrA12, fosA6, mph(A), OqxA, OqxA, OqxB, OqxB, qacE, sul1
11A21CPO052A	SAMN34138015	PRJNA855907	Escherichia	Escherichia coli	607	2021	11A	N	no	blaKPC-3	1	ctg11A21052A_44_KPC	NA	NA	AA261	AA747	5259014	212195	108	none	Tn4401b	3	Tn4401b-3	TGAAA	TGAAA	1	4	IncHI1A(NDM-CIT), IncHI1B(pNDM-CIT), IncM1	ant(2'')-Ia, blaKPC-3, blaSHV-30, dfrA7, qacE, qnrB2, sul1, sul1, tet(A)
11A21CPO052B	SAMN34138016	PRJNA855907	Klebsiella	Klebsiella pneumoniae	-	2021	11A	N	no	blaKPC-3	1	ctg11A21052B_30_KPC	NA	NA	AA261	AA747	5736607	157886	125	none	Tn4401b	3	Tn4401b-3	TGAAA	TGAAA	1	6	IncFII(pKP91), IncHI1B(pNDM-MAR), IncM1, IncR, repB	ant(2'')-Ia, blaKPC-3, blaSHV-34, dfrA7, OqxA, OqxA, OqxB, OqxB, qacE, qnrB2, sul1, sul1, tet(A)
11A21CPO053	SAMN34138017	PRJNA855907	Escherichia	Escherichia coli	409	2021	11A	N	no	blaKPC-3	1	ctg11A21053_56_KPC	NA	NA	AA261	AA747	4974891	102325	138	none	Tn4401b	3	Tn4401b-3	TGAAA	TGAAA	3	8	Col(pHAD28), IncFIB(K), IncFII, IncM1	ant(2'')-Ia, blaKPC-3, blaSHV-30, dfrA7, qnrB81, sul1, tet(A)
11A21CPO055	SAMN34138018	PRJNA855907	Klebsiella	Klebsiella michiganensis	27	2021	11A	N	no	blaKPC-3	1	ctg11A21055_27_KPC	NA	NA	AA261	AA747	6714400	145119	145	none	Tn4401b	3	Tn4401b-3	TGAAA	TGAAA	0	12	IncHI1A(NDM-CIT), IncHI1B(pNDM-CIT), IncM1	ant(2'')-Ia, aph(3')-Ia, blaKPC-3, blaOXY-1-1, blaSHV-30, dfrA7, qacE, qnrB2, sul1, sul1, tet(A)
11A21CPO058	SAMN34138019	PRJNA855907	Klebsiella	Klebsiella pneumoniae	14	2021	11A	N	no	blaKPC-3	1	ctg11A21058_61_KPC	NA	NA	AA226	AA704	5396640	122255	108	none	Tn4401b	3	Tn4401b-3	GTTCT	ATCTG	3	6	IncFIB(K), IncN	aac(6')-Ib-cr, aac(6')-Ib-cr, blaKPC-3, blaSHV-100, fosA6, OqxA, OqxA, OqxB, OqxB, qacE, sul1
11A21CPO060A	SAMN34138020	PRJNA855907	Klebsiella	Klebsiella michiganensis	84	2021	11A	N	no	blaKPC-3	1	ctg11A21060A_69_KPC	NA	NA	AA226	AA704	6289181	103578	131	none	Tn4401b	3	Tn4401b-3	GTTCT	GTTCT	1	9	IncFIB(K), IncN, IncQ2	aph(3'')-Ib, aph(6)-Id, blaKPC-3, blaOXY-1-5, blaTEM-1A, dfrA14, qnrS2, sul2, tet(D)
11A21CPO060B	SAMN34138021	PRJNA855907	Klebsiella	Klebsiella pneumoniae	776	2021	11A	N	no	blaKPC-3	1	ctg11A21060B_36_KPC	NA	NA	AA226	AA704	5313356	237100	105	none	Tn4401b	3	Tn4401b-3	GTTCT	GTTCT	3	8	Col(pHAD28), IncN	aph(3'')-Ib, aph(6)-Id, blaKPC-3, blaSHV-89, blaTEM-1A, dfrA14, fosA6, OqxA, OqxA, OqxB, OqxB, qnrB19, sul2, tet(D)
11A21CPO060C	SAMN34138022	PRJNA855907	Citrobacter	Citrobacter farmeri	686	2021	11A	N	no	blaKPC-3	1	ctg11A21060C_22_KPC	NA	NA	AA226	AA704	5263475	379002	44	none	Tn4401b	3	Tn4401b-3	GTTCT	GTTCT	0	4	IncFII(SARC14), pKPC-CAV1321	aph(3'')-Ib, aph(6)-Id, blaKPC-3, blaTEM-1A, sul2, tet(D)
11A21CPO061A	SAMN34138023	PRJNA855907	Klebsiella	Klebsiella michiganensis	27	2021	11A	N	no	blaKPC-3	1	ctg11A21061A_26_KPC	NA	NA	AA261	AA747	6686538	153513	140	none	Tn4401b	3	Tn4401b-3	TGAAA	TGAAA	1	13	IncHI1A(NDM-CIT), IncHI1B(pNDM-CIT), IncM1	ant(2'')-Ia, aph(3')-Ia, blaKPC-3, blaOXY-1-1, blaSHV-30, dfrA7, qacE, qnrB2, sul1, sul1, tet(A)
11A21CPO061B	SAMN34138024	PRJNA855907	Escherichia	Escherichia coli	2678	2021	11A	N	yes	blaKPC-3	1	p11A21061B_A_KPC	AA002	AL013	AA261	AA747	4982395	285569	81	none	Tn4401b	3	Tn4401b-3	TGAAA	TGAAA	6	10	IncFIB(H89-PhagePlasmid), IncM1	ant(2'')-Ia, blaKPC-3, blaSHV-30, dfrA7, qacE, qnrB2, sul1, sul1, tet(A)
11A21CPO062	SAMN34138025	PRJNA855907	Escherichia	Escherichia coli	5295	2021	11A	N	no	blaKPC-3	1	ctg11A21062_77_KPC	NA	NA	AA261	AA747	5141063	99662	163	none	Tn4401b	3	Tn4401b-3	TGAAA	TGAAA	0	4	Col(pHAD28), IncHI1A, IncHI1B(R27), IncM1	ant(2'')-Ia, blaKPC-3, blaSHV-30, dfrA7, qnrB2, qnrB81, sul1, tet(A)
11A21CPO063	SAMN34138026	PRJNA855907	Klebsiella	Klebsiella michiganensis	27	2021	11A	N	no	blaKPC-3	1	ctg11A21063_24_KPC	NA	NA	AA261	AA747	6713435	145738	149	none	Tn4401b	3	Tn4401b-3	TGAAA	TGAAA	1	12	IncHI1A(NDM-CIT), IncHI1B(pNDM-CIT), IncM1	ant(2'')-Ia, aph(3')-Ia, blaKPC-3, blaOXY-1-1, blaSHV-30, dfrA7, qacE, qnrB2, sul1, sul1, tet(A)
11A21CPO066	SAMN34138027	PRJNA855907	Klebsiella	Klebsiella michiganensis	27	2021	11A	N	no	blaKPC-3	1	ctg11A21066_23_KPC	NA	NA	AA261	AA747	6711623	141377	157	none	Tn4401b	3	Tn4401b-3	TGAAA	TGAAA	1	13	IncHI1A(NDM-CIT), IncHI1B(pNDM-CIT), IncM1	ant(2'')-Ia, aph(3')-Ia, blaKPC-3, blaOXY-1-1, blaSHV-30, dfrA7, qacE, qnrB2, sul1, sul1, tet(A)
11A21CPO068	SAMN34138028	PRJNA855907	Klebsiella	Klebsiella michiganensis	27	2021	11A	N	no	blaKPC-3	1	ctg11A21068_23_KPC	NA	NA	AA261	AA747	6715311	140027	151	none	Tn4401b	3	Tn4401b-3	TGAAA	TGAAA	1	12	IncHI1A(NDM-CIT), IncHI1B(pNDM-CIT), IncM1	ant(2'')-Ia, aph(3')-Ia, blaKPC-3, blaOXY-1-1, blaSHV-30, dfrA7, qacE, qnrB2, sul1, sul1, tet(A)
11A21CPO069	SAMN34138029	PRJNA855907	Klebsiella	Klebsiella pneumoniae	2408	2021	11A	N	no	blaKPC-3	1	ctg11A21069_17_KPC	NA	NA	AA261	AA747	5486829	192395	82	none	Tn4401b	3	Tn4401b-3	TGAAA	TGAAA	4	10	IncFIB(K)(pCAV1099-114), IncM1	ant(2'')-Ia, blaKPC-3, dfrA7, fosA, OqxA, OqxA, OqxB, OqxB, qacE, qnrB2, sul1, sul1, tet(A)
11A21CPO071	SAMN34138030	PRJNA855907	Klebsiella	Klebsiella michiganensis	27	2021	11A	N	no	blaKPC-3	1	ctg11A21071_29_KPC	NA	NA	AA261	AA747	6709460	137549	147	none	Tn4401b	3	Tn4401b-3	TGAAA	TGAAA	1	12	IncHI1A(NDM-CIT), IncHI1B(pNDM-CIT), IncM1	ant(2'')-Ia, aph(3')-Ia, blaKPC-3, blaOXY-1-1, blaSHV-30, dfrA7, qacE, qnrB2, sul1, sul1, tet(A)
11A21CPO073	SAMN34138031	PRJNA855907	Klebsiella	Klebsiella michiganensis	27	2021	11A	N	no	blaKPC-3	1	ctg11A21073_60_KPC	NA	NA	AA261	AA747	6693588	122556	149	none	Tn4401b	3	Tn4401b-3	TGAAA	TGAAA	2	13	IncHI1A(NDM-CIT), IncHI1B(pNDM-CIT), IncM1	ant(2'')-Ia, aph(3')-Ia, blaKPC-3, blaOXY-1-1, blaSHV-30, tet(A)
11A21CPO074	SAMN34138032	PRJNA855907	Klebsiella	Klebsiella michiganensis	27	2021	11A	N	no	blaKPC-3	1	ctg11A21074_15_KPC	NA	NA	AA261	AA747	6692199	95941	203	none	Tn4401b	3	Tn4401b-3	TGAAA	TGAAA	1	12	IncHI1A(NDM-CIT), IncHI1B(pNDM-CIT), IncM1	ant(2'')-Ia, aph(3')-Ia, blaKPC-3, blaOXY-1-1, blaSHV-30, dfrA7, qacE, qnrB2, sul1, sul1, tet(A)
11A21CPO090	SAMN34138033	PRJNA855907	Enterobacter	Enterobacter kobei	54	2021	11A	N	no	blaKPC-3	1	ctg11A21090_34_KPC	NA	NA	AA261	AA746	5554509	88635	224	none	Tn4401b	3	Tn4401b-3	none	none	2	7	Col(pHAD28), ColE10, IncFIB(pECLA), IncHI1A(NDM-CIT), IncHI1B(pNDM-CIT)	blaKPC-3, mcr-4.3, mcr-9, qnrB19
11A21CPO094	SAMN34138034	PRJNA855907	Klebsiella	Klebsiella variicola subsp. variicola	906	2021	11A	N	no	blaKPC-3	1	ctg11A21094_37_KPC	NA	NA	AA261	AA747	5752248	209929	69	none	Tn4401b	3	Tn4401b-3	TGAAA	TGAAA	0	3	IncM1	ant(2'')-Ia, blaKPC-3, blaLEN16, blaSHV-30, dfrA7, qnrB2, sul1, tet(A)
11ACRGN051	SAMN34138035	PRJNA855907	Klebsiella	Klebsiella pneumoniae	512	2010	11A	N	no	blaKPC-3	1	ctg11A051_29_KPC	NA	NA	AA268	AA761	5709862	270158	127	7020-7118	Tn4401a	7	Tn4401a-7	ATTGA	ATTGA	0	5	ColRNAI, IncFIB(K), IncFIB(pQil), IncFII(K), IncX3	aac(6')-Ib, aac(6')-Ib-cr, aadA2, aph(3')-Ia, blaKPC-3, blaOXA-9, blaSHV-182, blaTEM-1A, catA1, dfrA12, fosA6, mph(A), OqxA, OqxA, OqxB, OqxB, qacE, sul1
11ACRGN053	SAMN34138036	PRJNA855907	Klebsiella	Klebsiella pneumoniae	512	2010	11A	N	no	blaKPC-3	1	ctg11A053_29_KPC	NA	NA	AA268	AA761	5710676	270158	128	7020-7118	Tn4401a	7	Tn4401a-7	ATTGA	ATTGA	0	5	ColRNAI, IncFIB(K), IncFIB(pQil), IncFII(K), IncX3	aac(6')-Ib, aac(6')-Ib-cr, aadA2, aph(3')-Ia, blaKPC-3, blaOXA-9, blaSHV-182, blaTEM-1A, catA1, dfrA12, fosA6, mph(A), OqxA, OqxA, OqxB, OqxB, qacE, sul1
11ACRGN054	SAMN34138037	PRJNA855907	Klebsiella	Klebsiella pneumoniae	512	2010	11A	Y	yes	blaKPC-3	1	p11A054_B_KPC	AA029	AL107	AA268	AA761	5814470	5437536	5	7020-7118	Tn4401a	7	Tn4401a-7	ATTGA	ATTGA	4	3	ColRNAI, IncFIB(K), IncFIB(pQil), IncFII(K), IncX3	aac(6')-Ib, aac(6')-Ib-cr, aadA2, aadA2, aph(3')-Ia, blaKPC-3, blaOXA-9, blaSHV-182, blaSHV-182, blaTEM-1A, catA1, dfrA12, fosA6, mph(A), OqxA, OqxA, OqxB, OqxB, qacE, qacE, sul1, sul1
11ACRGNY2001	SAMN34138038	PRJNA855907	Klebsiella	Klebsiella pneumoniae	512	2010	11A	N	no	blaKPC-3	1	ctg11AY2001_29_KPC	NA	NA	AA268	AA761	5710387	270158	128	7020-7118	Tn4401a	7	Tn4401a-7	ATTGA	ATTGA	0	5	ColRNAI, IncFIB(K), IncFIB(pQil), IncFII(K), IncX3	aac(6')-Ib, aac(6')-Ib-cr, aadA2, aph(3')-Ia, blaKPC-3, blaOXA-9, blaSHV-182, blaTEM-1A, catA1, dfrA12, fosA6, mph(A), OqxA, OqxA, OqxB, OqxB, qacE, sul1
11ACRGNY2002	SAMN34138039	PRJNA855907	Klebsiella	Klebsiella pneumoniae	512	2010	11A	N	no	blaKPC-3	1	ctg11AY2002_30_KPC	NA	NA	AA268	AA761	5710151	264809	128	7020-7118	Tn4401a	7	Tn4401a-7	ATTGA	ATTGA	0	5	ColRNAI, IncFIB(K), IncFIB(pQil), IncFII(K), IncX3	aac(6')-Ib, aac(6')-Ib-cr, aadA2, aph(3')-Ia, blaKPC-3, blaOXA-9, blaSHV-182, blaTEM-1A, catA1, dfrA12, fosA6, mph(A), OqxA, OqxA, OqxB, OqxB, qacE, sul1
11ACRGNY2003	SAMN34138040	PRJNA855907	Klebsiella	Klebsiella pneumoniae	512	2010	11A	Y	yes	blaKPC-3	1	p11AY2003_B_KPC	AA029	AL107	AA268	AA761	5814347	5437413	5	7020-7118	Tn4401a	7	Tn4401a-7	ATTGA	ATTGA	4	3	ColRNAI, IncFIB(K), IncFIB(pQil), IncFII(K), IncX3	aac(6')-Ib, aac(6')-Ib-cr, aadA2, aadA2, aph(3')-Ia, blaKPC-3, blaOXA-9, blaSHV-182, blaSHV-182, blaTEM-1A, catA1, dfrA12, fosA6, mph(A), OqxA, OqxA, OqxB, OqxB, qacE, qacE, sul1, sul1
11ACRGNY2004	SAMN34138041	PRJNA855907	Klebsiella	Klebsiella pneumoniae	512	2010	11A	Y	yes	blaKPC-3	1	p11AY2004_B_KPC	AA029	AL107	AA268	AA761	5818070	5441136	5	7020-7118	Tn4401a	7	Tn4401a-7	ATTGA	ATTGA	4	3	ColRNAI, IncFIB(K), IncFIB(pQil), IncFII(K), IncX3	aac(6')-Ib, aac(6')-Ib-cr, aadA2, aadA2, aph(3')-Ia, blaKPC-3, blaOXA-9, blaSHV-182, blaSHV-182, blaTEM-1A, catA1, dfrA12, fosA6, mph(A), OqxA, OqxA, OqxB, OqxB, qacE, qacE, sul1, sul1
11ACRGNY2005	SAMN34138042	PRJNA855907	Klebsiella	Klebsiella pneumoniae	512	2010	11A	N	no	blaKPC-3	1	ctg11AY2005_29_KPC	NA	NA	AA268	AA761	5710056	270158	128	7020-7118	Tn4401a	7	Tn4401a-7	ATTGA	ATTGA	0	5	ColRNAI, IncFIB(K), IncFIB(pQil), IncFII(K), IncX3	aac(6')-Ib, aac(6')-Ib-cr, aadA2, aph(3')-Ia, blaKPC-3, blaOXA-9, blaSHV-182, blaTEM-1A, catA1, dfrA12, fosA6, mph(A), OqxA, OqxA, OqxB, OqxB, qacE, sul1
11ACRGNY2014	SAMN34138043	PRJNA855907	Enterobacter	Enterobacter hormaechei subsp. steigerwaltii	45	2010	11A	N	no	blaKPC-3	1	ctg11AY2014_21_KPC	NA	NA	AA261	AA747	4929649	344371	72	none	Tn4401b	3	Tn4401b-3	TGAAA	TGAAA	2	7	IncFIB(pECLA), IncFII(pECLA), IncM1, IncN	ant(2'')-Ia, aph(3'')-Ib, aph(6)-Id, blaACT-15, blaKPC-3, blaSHV-30, dfrA14, dfrA7, qacE, qnrB2, sul1, sul1, sul2, tet(A)
11ACRGNY2022	SAMN34138044	PRJNA855907	Klebsiella	Klebsiella pneumoniae	512	2010	11A	N	no	blaKPC-3	1	ctg11AY2022_30_KPC	NA	NA	AA268	AA761	5709933	270158	128	7020-7118	Tn4401a	7	Tn4401a-7	ATTGA	ATTGA	0	6	ColRNAI, IncFIB(K), IncFIB(pQil), IncFII(K), IncX3	aac(6')-Ib, aac(6')-Ib-cr, aadA2, aph(3')-Ia, blaKPC-3, blaOXA-9, blaSHV-182, blaTEM-1A, catA1, dfrA12, fosA6, mph(A), OqxA, OqxA, OqxB, OqxB, qacE, sul1
11ACRGNY2026B	SAMN34138045	PRJNA855907	Klebsiella	Klebsiella pneumoniae	512	2010	11A	N	no	blaKPC-3	1	ctg11AY2026B_30_KPC	NA	NA	AA268	AA761	5706739	270158	127	7020-7118	Tn4401a	7	Tn4401a-7	ATTGA	ATTGA	0	5	ColRNAI, IncFIB(K), IncFIB(pQil), IncFII(K), IncX3	aac(6')-Ib, aac(6')-Ib-cr, aadA2, aph(3')-Ia, blaKPC-3, blaOXA-9, blaSHV-182, blaTEM-1A, catA1, dfrA12, fosA6, mph(A), OqxA, OqxA, OqxB, OqxB, qacE, sul1
11ACRGNY2030	SAMN34138046	PRJNA855907	Klebsiella	Klebsiella pneumoniae	512	2010	11A	Y	yes	blaKPC-3	1	p11AY2030_B_KPC	AA029	AL107	AA268	AA761	5814470	5437536	5	7020-7118	Tn4401a	7	Tn4401a-7	ATTGA	ATTGA	4	3	ColRNAI, IncFIB(K), IncFIB(pQil), IncFII(K), IncX3	aac(6')-Ib, aac(6')-Ib-cr, aadA2, aadA2, aph(3')-Ia, blaKPC-3, blaOXA-9, blaSHV-182, blaSHV-182, blaTEM-1A, catA1, dfrA12, fosA6, mph(A), OqxA, OqxA, OqxB, OqxB, qacE, qacE, sul1, sul1
11ACRGNY2069	SAMN34138047	PRJNA855907	Klebsiella	Klebsiella pneumoniae	152	2011	11A	Y	yes	blaKPC-3	1	p11AY2069_B_KPC	AA029	AL106	AA306	AA819	5545731	5097799	5	7020-7118	Tn4401a	7	Tn4401a-7	ATTGA	ATTGA	4	5	IncFIA(HI1), IncFIB(K), IncFIB(pNDM-Mar), IncHI1B(pNDM-MAR)	blaKPC-3, blaSHV-187, fosA, OqxA, OqxA, OqxB, OqxB
11ACRGNY2075	SAMN34138048	PRJNA855907	Klebsiella	Klebsiella pneumoniae	512	2011	11A	N	no	blaKPC-3	1	ctg11AY2075_28_KPC	NA	NA	AA268	AA761	5577484	324345	128	7020-7118	Tn4401a	7	Tn4401a-7	ATTGA	ATTGA	0	5	ColRNAI, IncFIB(K), IncFIB(pQil), IncFII(K), IncX3	aac(6')-Ib, aac(6')-Ib-cr, aadA2, aph(3')-Ia, blaKPC-3, blaOXA-9, blaSHV-182, blaTEM-1A, catA1, dfrA12, fosA6, mph(A), OqxA, OqxA, OqxB, OqxB, qacE, sul1
11ACRGNY2079	SAMN34138049	PRJNA855907	Klebsiella	Klebsiella pneumoniae	512	2011	11A	Y	yes	blaKPC-3	1	p11AY2079_B_KPC	AA029	AL107	AA268	AA761	5802151	5425217	5	7020-7118	Tn4401a	7	Tn4401a-7	ATTGA	ATTGA	4	3	ColRNAI, IncFIB(K), IncFIB(pQil), IncFII(K), IncX3	aac(6')-Ib, aac(6')-Ib-cr, aadA2, aadA2, aph(3')-Ia, blaKPC-3, blaOXA-9, blaSHV-182, blaSHV-182, blaTEM-1A, catA1, dfrA12, fosA6, mph(A), OqxA, OqxA, OqxB, OqxB, qacE, qacE, sul1, sul1
11ACRGNY2098	SAMN34138050	PRJNA855907	Klebsiella	Klebsiella variicola subsp. variicola	1562	2011	11A	N	no	blaKPC-3	1	ctg11AY2098_20_KPC	NA	NA	AA226	AA704	5591490	444344	45	none	Tn4401b	3	Tn4401b-3	GTTCT	GTTCT	0	2	IncN	blaKPC-3, blaLEN23, dfrA14, tet(D)
11ACRGNY2103	SAMN34138051	PRJNA855907	Klebsiella	Klebsiella quasipneumoniae subsp. similipneumoniae	138	2011	11A	N	no	blaKPC-3	1	ctg11AY2103_29_KPC	NA	NA	AA261	AA747	5502847	283946	79	none	Tn4401b	3	Tn4401b-3	TGAAA	TGAAA	1	5	IncFIB(K), IncM1	ant(2'')-Ia, blaKPC-3, blaOKP-B-2, blaSHV-30, dfrA7, qacE, sul1, tet(A)
11ACRGNY2104	SAMN34138052	PRJNA855907	Klebsiella	Klebsiella pneumoniae	993	2011	11A	N	no	blaKPC-3	1	ctg11AY2104_25_KPC	NA	NA	AA306	AA818	5439746	394050	89	7020-7118	Tn4401a	7	Tn4401a-7	ATTGA	ATTGA	0	3	IncFIB(pQil), IncFII(K), IncX3	blaKPC-3, blaOXA-9, blaTEM-1A, fosA6, OqxA, OqxA, OqxB, OqxB
11ACRGNY2107	SAMN34138053	PRJNA855907	Enterobacter	Enterobacter hormaechei subsp. hoffmannii	316	2011	11A	N	no	blaKPC-3	1	ctg11AY2107_24_KPC	NA	NA	AA338	AA869	5119567	189030	77	none	Tn4401b	3	Tn4401b-3	GTTCT	ATAAA	2	7	IncHI1A(NDM-CIT), IncHI1B(pNDM-CIT), IncQ2, IncR	blaACT-14, blaKPC-3, qnrS2
11ACRGNY3002	SAMN34138054	PRJNA855907	Escherichia	Escherichia coli	73	2011	11A	Y	yes	blaKPC-3	1	p11AY3002_A_KPC	AA042	AL144	AA221	AA697	5209559	5058642	5	none	Tn4401b	3	Tn4401b-3	CAGAA	CAGAA	3	3	None	blaKPC-3
11ACRGNY3009	SAMN34138055	PRJNA855907	Klebsiella	Klebsiella pneumoniae	111	2011	11A	N	no	blaKPC-3	1	ctg11AY3009_34_KPC	NA	NA	AA261	AA747	5657368	358957	86	none	Tn4401b	3	Tn4401b-3	ATATA|TGAAA	ATATA|TGAAA	2	6	IncM1	ant(2'')-Ia, blaKPC-3, blaSHV-163, dfrA7, fosA6, OqxA, OqxA, OqxB, OqxB, qacE, qnrB2, sul1, sul1, tet(A)
11ACRGNY3010	SAMN34138056	PRJNA855907	Klebsiella	Klebsiella pneumoniae	512	2011	11A	Y	yes	blaKPC-3	1	p11AY3010_B_KPC	AA029	AL107	AA268	AA761	5812148	5435214	5	7020-7118	Tn4401a	7	Tn4401a-7	ATTGA	ATTGA	4	3	ColRNAI, IncFIB(K), IncFIB(pQil), IncFII(K), IncX3	aac(6')-Ib, aac(6')-Ib-cr, aadA2, aadA2, aph(3')-Ia, blaKPC-3, blaOXA-9, blaSHV-182, blaSHV-182, blaTEM-1A, catA1, dfrA12, fosA6, mph(A), OqxA, OqxA, OqxB, OqxB, qacE, qacE, sul1, sul1
11ACRGNY3017	SAMN34138057	PRJNA855907	Enterobacter	Enterobacter hormaechei subsp. steigerwaltii	113	2011	11A	N	no	blaKPC-3	1	ctg11AY3017_19_KPC	NA	NA	AA226	AA704	5265139	611434	61	none	Tn4401b	3	Tn4401b-3	GTTCT	GTTCT	2	7	IncM1, IncN	aac(6')-Ib, aac(6')-Ib-cr, aadA1, ant(2'')-Ia, aph(3'')-Ib, aph(6)-Id, blaACT-15, blaKPC-3, blaLAP-2, blaOXA-9, blaSHV-30, blaTEM-1A, dfrA14, dfrA7, fosA, qacE, qnrB2, qnrS1, sul1, sul1, sul2, tet(A), tet(D)
11ACRGNY3018	SAMN34138058	PRJNA855907	Klebsiella	Klebsiella pneumoniae	512	2011	11A	N	no	blaKPC-3	1	ctg11AY3018_28_KPC	NA	NA	AA268	AA761	5580664	324345	118	7020-7118	Tn4401a	7	Tn4401a-7	ATTGA	ATTGA	0	5	ColRNAI, IncFIB(K), IncFIB(pQil), IncFII(K), IncX3	aac(6')-Ib, aac(6')-Ib-cr, aadA2, aph(3')-Ia, blaKPC-3, blaOXA-9, blaSHV-182, blaTEM-1A, catA1, dfrA12, fosA6, mph(A), OqxA, OqxA, OqxB, OqxB, qacE, sul1
11ACRGNY3019	SAMN34138059	PRJNA855907	Klebsiella	Klebsiella pneumoniae	512	2011	11A	N	no	blaKPC-3	1	ctg11AY3019_29_KPC	NA	NA	AA268	AA761	5710884	270158	125	7020-7118	Tn4401a	7	Tn4401a-7	ATTGA	ATTGA	0	5	ColRNAI, IncFIB(K), IncFIB(pQil), IncFII(K), IncX3	aac(6')-Ib, aac(6')-Ib-cr, aadA2, aph(3')-Ia, blaKPC-3, blaOXA-9, blaSHV-182, blaTEM-1A, catA1, dfrA12, fosA6, mph(A), OqxA, OqxA, OqxB, OqxB, qacE, sul1
11ACRGNY3022	SAMN34138060	PRJNA855907	Enterobacter	Enterobacter hormaechei subsp. hoffmannii	316	2011	11A	N	no	blaKPC-3	1	ctg11AY3022_22_KPC	NA	NA	AA338	AA869	5120216	204030	75	none	Tn4401b	3	Tn4401b-3	GTTCT	ATAAA	2	7	IncHI1A(NDM-CIT), IncHI1B(pNDM-CIT), IncQ2, IncR	blaACT-14, blaKPC-3, qnrS2
11ACRGNY3025	SAMN34138061	PRJNA855907	Klebsiella	Klebsiella michiganensis	213	2011	11A	N	no	blaKPC-3	1	ctg11AY3025_36_KPC	NA	NA	AA226	AA704	6502315	258828	87	none	Tn4401b	3	Tn4401b-3	GTTCT	GTTCT	1	6	IncM1, IncN	aac(6')-Ib, aac(6')-Ib-cr, aadA1, ant(2'')-Ia, aph(3'')-Ib, aph(3')-Ia, aph(6)-Id, blaKPC-3, blaOXA-9, blaOXY-1-3, blaSHV-30, blaTEM-1A, dfrA14, dfrA7, qacE, qnrB2, sul1, sul1, sul2, tet(A), tet(D)
11ACRGNY3026	SAMN34138062	PRJNA855907	Enterobacter	Enterobacter hormaechei subsp. steigerwaltii	113	2011	11A	N	no	blaKPC-3	1	ctg11AY3026_18_KPC	NA	NA	AA226	AA704	5265733	611173	59	none	Tn4401b	3	Tn4401b-3	GTTCT	GTTCT	2	7	IncM1, IncN	aac(6')-Ib, aac(6')-Ib-cr, aadA1, ant(2'')-Ia, aph(3'')-Ib, aph(6)-Id, blaACT-15, blaKPC-3, blaLAP-2, blaOXA-9, blaSHV-30, blaTEM-1A, dfrA14, dfrA7, fosA, qacE, qnrB2, qnrS1, sul1, sul1, sul2, tet(A), tet(D)
11ACRGNY3027	SAMN34138063	PRJNA855907	Klebsiella	Klebsiella pneumoniae	258	2011	11A	Y	yes	blaKPC-2	1	p11AY3027_A_KPC	AA085	AL326	AA268	AA761	5710491	5458349	4	7020-7118	Tn4401a	1	Tn4401a-1	ATTGA	ATTGA	3	4	ColRNAI, IncFIB(K), IncX3	aac(6')-Ib, aac(6')-Ib-cr, aadA2, aadA2, aph(3')-Ia, aph(3')-Ia, blaKPC-2, blaSHV-12, blaSHV-182, dfrA12, dfrA12, fosA6, mph(A), mph(A), OqxA, OqxA, OqxB, OqxB, qacE, qacE, sul1, sul1
11ACRGNY3030	SAMN34138064	PRJNA855907	Klebsiella	Klebsiella variicola subsp. variicola	848	2011	11A	N	no	blaKPC-3	1	ctg11AY3030_17_KPC	NA	NA	AA261	AA747	5544880	495247	41	none	Tn4401b	3	Tn4401b-3	TGAAA	TGAAA	0	2	IncM1	ant(2'')-Ia, blaKPC-3, blaLEN16, blaSHV-30, dfrA7, qnrB2, sul1, tet(A)
11ACRGNY3031	SAMN34138065	PRJNA855907	Enterobacter	Enterobacter hormaechei subsp. hoffmannii	316	2011	11A	N	no	blaKPC-3	1	ctg11AY3031_34_KPC	NA	NA	AA230	AA708	5157208	148596	83	none	Tn4401b	3	Tn4401b-3	AACAA	AACAA	2	8	IncHI1A(NDM-CIT), IncHI1B(pNDM-CIT), IncQ2, IncR, IncX5	blaACT-14, blaKPC-3, qnrS2
11ACRGNY3032	SAMN34138066	PRJNA855907	Klebsiella	Klebsiella pneumoniae	512	2011	11A	N	no	blaKPC-3	1	ctg11AY3032_29_KPC	NA	NA	AA268	AA761	5711900	270158	121	7020-7118	Tn4401a	7	Tn4401a-7	ATTGA	ATTGA	0	5	ColRNAI, IncFIB(K), IncFIB(pQil), IncFII(K), IncX3	aac(6')-Ib, aac(6')-Ib-cr, aadA2, aph(3')-Ia, blaKPC-3, blaOXA-9, blaSHV-182, blaTEM-1A, catA1, dfrA12, fosA6, mph(A), OqxA, OqxA, OqxB, OqxB, qacE, sul1
11ACRGNY3033	SAMN34138067	PRJNA855907	Klebsiella	Klebsiella oxytoca	285	2011	11A	N	no	blaKPC-3	1	ctg11AY3033_12_KPC	NA	NA	AA261	AA747	5918720	654141	33	none	Tn4401b	3	Tn4401b-3	TGAAA	TGAAA	0	2	IncM1	ant(2'')-Ia, blaKPC-3, blaOXY-2-6, blaSHV-30, dfrA7, qnrB2, sul1, tet(A)
11ACRGNY3035	SAMN34138068	PRJNA855907	Enterobacter	Enterobacter hormaechei subsp. hoffmannii	316	2011	11A	N	no	blaKPC-3	1	ctg11AY3035_31_KPC	NA	NA	AA230	AA708	5158432	189030	84	none	Tn4401b	3	Tn4401b-3	AACAA	AACAA	2	8	IncHI1A(NDM-CIT), IncHI1B(pNDM-CIT), IncQ2, IncR, IncX5	blaACT-14, blaKPC-3, qnrS2
11ACRGNY3036	SAMN34138069	PRJNA855907	Klebsiella	Klebsiella pneumoniae	512	2011	11A	N	no	blaKPC-3	1	ctg11AY3036_30_KPC	NA	NA	AA268	AA761	5711214	270158	135	7020-7118	Tn4401a	2	Tn4401a-2	ATTGA	ATTGA	0	5	ColRNAI, IncFIB(K), IncFIB(pQil), IncFII(K), IncX3	aac(6')-Ib, aac(6')-Ib-cr, aadA2, aph(3')-Ia, blaKPC-3, blaOXA-9, blaSHV-182, blaTEM-1A, catA1, dfrA12, fosA6, mph(A), OqxA, OqxA, OqxB, OqxB, qacE, sul1
11ACRGNY3037	SAMN34138070	PRJNA855907	Klebsiella	Klebsiella pneumoniae	512	2011	11A	N	no	blaKPC-3	1	ctg11AY3037_27_KPC	NA	NA	AA268	AA761	5639254	270158	128	7020-7118	Tn4401a	7	Tn4401a-7	ATTGA	ATTGA	0	5	ColRNAI, IncFIB(K), IncFIB(pQil), IncFII(K), IncX3	aac(6')-Ib, aac(6')-Ib-cr, aadA2, aph(3')-Ia, blaKPC-3, blaOXA-9, blaSHV-182, blaTEM-1A, catA1, dfrA12, fosA6, mph(A), OqxA, OqxA, OqxB, OqxB, qacE, sul1
11ACRGNY3041	SAMN34138071	PRJNA855907	Enterobacter	Enterobacter hormaechei subsp. steigerwaltii	113	2011	11A	N	no	blaKPC-3	1	ctg11AY3041_17_KPC	NA	NA	AA226	AA704	5260705	611379	60	none	Tn4401b	3	Tn4401b-3	GTTCT	GTTCT	2	7	IncM1, IncN	aac(6')-Ib, aac(6')-Ib-cr, aadA1, ant(2'')-Ia, aph(3'')-Ib, aph(6)-Id, blaACT-15, blaKPC-3, blaLAP-2, blaOXA-9, blaSHV-30, blaTEM-1A, dfrA14, dfrA7, fosA, qacE, qnrS1, sul1, sul2, tet(A), tet(D)
11ACRGNY3044	SAMN34138072	PRJNA855907	Klebsiella	Klebsiella pneumoniae	512	2011	11A	N	no	blaKPC-3	1	ctg11AY3044_31_KPC	NA	NA	AA268	AA761	5710302	248363	125	7020-7118	Tn4401a	7	Tn4401a-7	ATTGA	ATTGA	0	5	ColRNAI, IncFIB(K), IncFIB(pQil), IncFII(K), IncX3	aac(6')-Ib, aac(6')-Ib-cr, aadA2, aph(3')-Ia, blaKPC-3, blaOXA-9, blaSHV-182, blaTEM-1A, catA1, dfrA12, fosA6, mph(A), OqxA, OqxA, OqxB, OqxB, qacE, sul1
11ACRGNY3046	SAMN34138073	PRJNA855907	Enterobacter	Enterobacter hormaechei subsp. steigerwaltii	90	2011	11A	Y	yes	blaKPC-3	1	p11AY3046_A_KPC	AA002	AL013	AA261	AA747	4924569	4802682	5	none	Tn4401b	3	Tn4401b-3	TGAAA	TGAAA	4	5	IncM1	ant(2'')-Ia, blaACT-15, blaKPC-3, blaSHV-30, dfrA7, qacE, qnrB2, sul1, sul1, tet(A)
11ACRGNY3052	SAMN34138074	PRJNA855907	Klebsiella	Klebsiella pneumoniae	512	2011	11A	N	no	blaKPC-3	1	ctg11AY3052_28_KPC	NA	NA	AA268	AA761	5709216	270158	130	7020-7118	Tn4401a	7	Tn4401a-7	ATTGA	ATTGA	0	6	ColRNAI, IncFIB(K), IncFIB(pQil), IncFII(K), IncX3	aac(6')-Ib, aac(6')-Ib-cr, aadA2, aph(3')-Ia, blaKPC-3, blaOXA-9, blaSHV-182, blaTEM-1A, catA1, dfrA12, fosA6, mph(A), OqxA, OqxA, OqxB, OqxB, qacE, sul1
11ACRGNY3053	SAMN34138075	PRJNA855907	Klebsiella	Klebsiella pneumoniae	512	2011	11A	N	no	blaKPC-3	1	ctg11AY3053_32_KPC	NA	NA	AA268	AA761	5686790	211765	144	7020-7118	Tn4401a	7	Tn4401a-7	ATTGA	ATTGA	0	5	ColRNAI, IncFIB(K), IncFIB(pQil), IncFII(K), IncX3	aac(6')-Ib, aac(6')-Ib-cr, aadA2, aph(3')-Ia, blaKPC-3, blaOXA-9, blaSHV-182, blaTEM-1A, catA1, dfrA12, fosA6, mph(A), OqxA, OqxA, OqxB, OqxB, qacE, sul1
11ACRGNY3054	SAMN34138076	PRJNA855907	Klebsiella	Klebsiella pneumoniae	111	2011	11A	N	no	blaKPC-3	1	ctg11AY3054_31_KPC	NA	NA	AA261	AA747	5656845	358957	83	none	Tn4401b	3	Tn4401b-3	ATATA|TGAAA	ATATA|TGAAA	2	6	IncM1	ant(2'')-Ia, blaKPC-3, blaSHV-163, dfrA7, fosA6, OqxA, OqxA, OqxB, OqxB, qacE, qnrB2, sul1, sul1, tet(A)
11ACRGNY3057	SAMN34138077	PRJNA855907	Enterobacter	Enterobacter hormaechei subsp. hoffmannii	316	2011	11A	N	no	blaKPC-3	1	ctg11AY3057_24_KPC	NA	NA	AA338	AA869	5176375	189031	62	none	Tn4401b	3	Tn4401b-3	GTTCT	ATAAA	3	7	IncHI1A(NDM-CIT), IncHI1B(pNDM-CIT), IncQ2	blaACT-14, blaKPC-3, qnrS2
11ACRGNY3060	SAMN34138078	PRJNA855907	Klebsiella	Klebsiella pneumoniae	258	2011	11A	N	no	blaKPC-2	1	ctg11AY3060_31_KPC	NA	NA	AA268	AA761	5602725	270158	93	7020-7118	Tn4401a	1	Tn4401a-1	ATTGA	ATTGA	0	3	ColRNAI, IncFIB(K), IncX3	aac(6')-Ib, aac(6')-Ib-cr, aadA2, aph(3')-Ia, blaKPC-2, dfrA12, fosA6, mph(A), OqxA, OqxA, OqxB, OqxB, qacE, sul1
11ACRGNY3064	SAMN34138079	PRJNA855907	Klebsiella	Klebsiella pneumoniae	512	2012	11A	N	no	blaKPC-3	1	ctg11AY3064_23_KPC	NA	NA	AA306	AA818	5708684	270158	132	7020-7118	Tn4401a	7	Tn4401a-7	ATTGA	ATTGA	0	5	ColRNAI, IncFIB(K), IncFIB(pQil), IncFII(K), IncX3	aac(6')-Ib, aac(6')-Ib-cr, aadA2, aph(3')-Ia, blaKPC-3, blaOXA-9, blaSHV-182, blaTEM-1A, catA1, dfrA12, fosA6, mph(A), OqxA, OqxA, OqxB, OqxB, qacE, sul1
11ACRGNY3067	SAMN34138080	PRJNA855907	Klebsiella	Klebsiella pneumoniae	512	2012	11A	N	no	blaKPC-3	1	ctg11AY3067_30_KPC	NA	NA	AA268	AA761	5710930	232988	127	7020-7118	Tn4401a	7	Tn4401a-7	ATTGA	ATTGA	0	5	ColRNAI, IncFIB(K), IncFIB(pQil), IncFII(K), IncX3	aac(6')-Ib, aac(6')-Ib-cr, aadA2, aph(3')-Ia, blaKPC-3, blaOXA-9, blaSHV-182, blaTEM-1A, catA1, dfrA12, fosA6, mph(A), OqxA, OqxA, OqxB, OqxB, qacE, sul1
11ACRGNY3073	SAMN34138081	PRJNA855907	Klebsiella	Klebsiella pneumoniae	512	2011	11A	N	no	blaKPC-3	1	ctg11AY3073_29_KPC	NA	NA	AA268	AA761	5708777	270158	130	7020-7118	Tn4401a	7	Tn4401a-7	ATTGA	ATTGA	0	5	ColRNAI, IncFIB(K), IncFIB(pQil), IncFII(K), IncX3	aac(6')-Ib, aac(6')-Ib-cr, aadA2, aph(3')-Ia, blaKPC-3, blaOXA-9, blaSHV-182, blaTEM-1A, catA1, dfrA12, fosA6, mph(A), OqxA, OqxA, OqxB, OqxB, qacE, sul1
17A15CRGN001	SAMN34138082	PRJNA855907	Escherichia	Escherichia coli	2011	2015	17A	N	no	blaKPC-2	1	ctg17A15001_40_KPC	NA	NA	AA261	AA748	5293352	238284	86	none	Tn4401b	1	Tn4401b-1	ATGTG|GGGCG	ATGTG|GGGCG	3	9	Col(BS512), IncFIB(pB171), IncM1	aadA5, aph(3'')-Ib, aph(3'')-Ib, aph(3')-VIb, aph(6)-Id, blaCTX-M-15, blaKPC-2, blaTEM-1B, dfrA17, mph(A), qacE, sul1, tet(B)
17A19CPO004	SAMN29503555	PRJNA855907	Klebsiella	Klebsiella pneumoniae	20	2019	17A	Y	yes	blaKPC-3	2	p17A19004_B_KPC, ch17A19004_KPC	AA007	AL033	AA226	AA704	5678186	5309399	11	none	Tn4401b	2	Tn4401b-2	AGATA|GTTCT|TTGGA	GTTCT|GTTTT|TTGGA	4	6	IncFIB(K)(pCAV1099-114), IncFIB(pQil), IncN	blaKPC-3, blaKPC-3, blaSHV-187, blaTEM-1B, dfrA14, fosA, OqxA, OqxA, OqxB, OqxB, qnrS1
17ACRGNY3002	SAMN34138083	PRJNA855907	Enterobacter	Enterobacter hormaechei subsp. xiangfangensis	66	2011	17A	N	no	blaKPC-3	1	ctg17AY3002_23_KPC	NA	NA	AA225	AA702	4982780	482559	72	none	Tn4401b	2	Tn4401b-2	GTTCT	GTTCT	2	5	IncFIB(pECLA), IncFII(pECLA), pKPC-CAV1193	aac(3)-IIa, aac(6')-Ib-cr, aac(6')-Ib-cr, aph(3'')-Ib, aph(6)-Id, blaACT-16, blaCTX-M-15, blaKPC-3, blaOXA-1, blaTEM-1B, catB3, dfrA14, qnrB1, sul2
20A17CRGN001A	SAMN34138084	PRJNA855907	Enterobacter	Enterobacter hormaechei subsp. hormaechei	269	2017	20A	Y	yes	blaKPC-3	1	p20A17001A_B_KPC	AA007	AL033	AA226	AA704	5017897	4586156	7	none	Tn4401b	3	Tn4401b-3	GTTCT	GTTCT	6	7	IncHI2, IncHI2A, IncN, IncX3	aph(3'')-Ib, aph(3'')-Ib, aph(3')-Ia, aph(6)-Id, aph(6)-Id, blaKPC-3, blaSHV-12, blaTEM-1B, blaTEM-1B, dfrA14, dfrA19, mcr-9, qacE, qnrB2, sul1, sul1, sul2, tet(D)
20A17CRGN001B	SAMN34138085	PRJNA855907	Klebsiella	Klebsiella pneumoniae	5810	2017	20A	N	no	blaKPC-3	1	ctg20A17001B_53_KPC	NA	NA	AA226	AA704	5351868	139850	97	none	Tn4401b	3	Tn4401b-3	GTTCT	GTTCT	3	8	IncFII(K), IncN, IncR	aph(3'')-Ib, aph(6)-Id, blaKPC-3, blaSHV-80, dfrA14, fosA, OqxA, OqxA, OqxB, OqxB, sul2, tet(D)
21C18CPO003	SAMN34138086	PRJNA855907	Citrobacter	Citrobacter freundii	22	2018	21C	N	no	blaKPC-2	1	ctg21C18003_18_KPC	NA	NA	-	-	5473737	151031	158	none	Tn4401b	1	Tn4401b-1	none	TTTCA	2	7	IncFII(Yp), pKPC-CAV1321	aac(6')-Ib-cr, aac(6')-Ib-cr, aadA1, ARR-3, blaCMY-48, blaKPC-2, blaOXA-1, catB3, dfrA1, mph(A), qacE, qnrB81, sul1, sul2, tet(B)
21C19CPO002	SAMN29503560	PRJNA855907	Klebsiella	Klebsiella pneumoniae	258	2019	21C	Y	yes	blaKPC-2	1	p21C19002_B_KPC	AA029	AL104	AA268	AA761	5816194	5428543	6	7020-7118	Tn4401a	1	Tn4401a-1	ATTGA	ATTGA	4	3	ColRNAI, IncFIB(K), IncFIB(pQil), IncX3	aac(6')-Ib, aac(6')-Ib, aac(6')-Ib-cr, aac(6')-Ib-cr, aadA2, aph(3')-Ia, blaKPC-2, blaOXA-9, blaSHV-12, blaSHV-182, blaTEM-1A, catA1, dfrA12, fosA6, mph(A), OqxA, OqxA, OqxB, OqxB, qacE, sul1
21C19CPO003	SAMN29503561	PRJNA855907	Klebsiella	Klebsiella pneumoniae	258	2019	21C	N	no	blaKPC-2	1	ctg21C19003_35_KPC	NA	NA	AA268	AA761	5669604	176297	161	7020-7118	Tn4401a	1	Tn4401a-1	ATTGA	ATTGA	0	4	ColRNAI, IncFIB(K), IncFIB(pQil), IncX3	aac(6')-Ib, aac(6')-Ib-cr, aadA2, aph(3')-Ia, blaKPC-2, blaOXA-9, blaTEM-79, catA1, dfrA12, fosA6, mph(A), OqxA, OqxA, OqxB, OqxB, qacE, sul1
21C19CPO007A	SAMN29503565	PRJNA855907	Citrobacter	Citrobacter freundii	11	2019	21C	N	yes	blaKPC-3	1	p21C19007A_A_KPC	AA042	AL144	AA221	AA697	5060984	206419	99	none	Tn4401b	2	Tn4401b-2	AGTTA	AGTTA	1	5	None	blaCMY-66, blaKPC-3, qnrB35
21C19CPO007C	SAMN34138087	PRJNA855907	Citrobacter	Citrobacter freundii	11	2019	21C	N	yes	blaKPC-3	1	p21C19007C_A_KPC	AA042	AL144	AA221	AA697	5054291	176500	100	none	Tn4401b	2	Tn4401b-2	AGTTA	AGTTA	1	5	None	blaCMY-66, blaKPC-3, qnrB35
21C20CPO002	SAMN29503567	PRJNA855907	Citrobacter	Citrobacter freundii	166	2020	21C	N	no	blaKPC-2	1	ctg21C20002_68_KPC	NA	NA	AA319	AA833	5872654	75398	272	1-7127|9198-10006	Tn4401_truncC	1	Tn4401_truncC-1	none	none	2	9	IncC, IncM1, IncP6, pKPC-CAV1321	ant(2'')-Ia, aph(3')-IIa, aph(6)-Ic, blaCMY-129, blaKPC-2, blaTEM-40, catB3, mph(E), msr(E), qacE, qnrB13, sul1
21D17CRGN001	SAMN34138088	PRJNA855907	Klebsiella	Klebsiella pneumoniae	-	2017	21D	N	no	blaKPC-2	1	ctg21D17001_39_KPC	NA	NA	AA268	AA761	5516253	230720	125	7020-7118	Tn4401a	1	Tn4401a-1	ATTGA	ATTGA	0	4	ColRNAI, IncFIB(K), IncFIB(pQil), IncX3	aac(6')-Ib, aac(6')-Ib-cr, aadA2, aph(3')-Ia, blaKPC-2, blaOXA-9, blaTEM-79, catA1, dfrA12, fosA6, mph(A), OqxA, OqxA, OqxB, OqxB, qacE, sul1
21D17CRGN002	SAMN34138089	PRJNA855907	Citrobacter	Citrobacter freundii	163	2017	21D	Y	no	blaKPC-2	2	ctg21D17002_4_KPC, ctg21D17002_3_KPC	NA	NA	-, AA198	-, AA663	5410042	4970793	5	none	Tn4401b	1	Tn4401b-1	none	AGATT|TGGTA	0	3	IncFIB(K), pKPC-CAV1321	aac(6')-Ib-cr, aac(6')-Ib-cr, aadA16, ARR-3, blaCMY-48, blaKPC-2, blaKPC-2, dfrA27, mph(A), qacE, qacE, qnrB6, sul1, sul1, tet(B)
21D17CRGN003	SAMN34138090	PRJNA855907	Citrobacter	Citrobacter freundii	163	2017	21D	N	no	blaKPC-2	1	ctg21D17003_48_KPC	NA	NA	AA198	AA663	5036658	183771	71	none	Tn4401b	1	Tn4401b-1	AGATT|TGGTA	AGATT|TGGTA	0	6	IncFIB(K)	aac(6')-Ib-cr, aac(6')-Ib-cr, aadA16, ARR-3, blaCMY-48, blaKPC-2, dfrA27, mph(A), qacE, qacE, qnrB6, sul1, sul1, tet(B)
21D19CPO001	SAMN29503569	PRJNA855907	Escherichia	Escherichia coli	714	2019	21D	N	no	blaKPC-2	1	ctg21D19001_22_KPC	NA	NA	AA198	AA663	5027059	217987	85	none	Tn4401b	1	Tn4401b-1	AGATT	AGATT	2	4	None	blaKPC-2
21D20CPO001A	SAMN29503571	PRJNA855907	Citrobacter	Citrobacter freundii	22	2020	21D	N	no	blaKPC-2	1	ctg21D20001A_52_KPC	NA	NA	AA198	AA663	5300533	158672	104	none	Tn4401b	1	Tn4401b-1	AATAC|ATCTA	AATAC|ATCTA	0	5	IncFII(Yp)	aac(3)-IId, aac(6')-Ib-cr, aac(6')-Ib-cr, aadA1, ARR-3, blaCMY-48, blaKPC-2, blaOXA-1, blaTEM-1B, catB3, dfrA1, mph(A), qacE, qnrB19, sul1, sul2, tet(D)
21D20CPO001B	SAMN29503572	PRJNA855907	Klebsiella	Klebsiella pneumoniae	54	2020	21D	Y	yes	blaKPC-2	1	p21D20001B_C_KPC	AA042	AL144	AA221	AA697	5847062	5244228	5	none	Tn4401b	1	Tn4401b-1	GTATA	GTATA	4	5	IncFIB(K)(pCAV1099-114), IncFIB(pQil), IncFII(Yp), IncR	aac(3)-IId, aac(6')-Ib-cr, aac(6')-Ib-cr, ARR-3, blaKPC-2, blaOXA-1, blaSHV-80, blaTEM-1B, catB3, dfrA14, mph(A), OqxA, OqxA, OqxB, OqxB, qacE, qnrB19, qnrS1, sul1, sul2, tet(D)
21E16CRGN003B	SAMN34138091	PRJNA855907	Klebsiella	Klebsiella pneumoniae	231	2016	21E	N	no	blaKPC-2	1	ctg21E16003B_26_KPC	NA	NA	AA221	-	5620280	337750	107	none	Tn4401b	17	Tn4401b-17	TGAGT	TGAGT	3	8	IncFIA, IncFIB(pQil)	aac(6')-Ib-cr, aac(6')-Ib-Hangzhou, aadA2, ARR-2, blaCTX-M-15, blaKPC-2, blaSHV-100, dfrA12, erm(B), mph(A), OqxA, OqxA, OqxB, OqxB, qacE, qnrB1, rmtF, sitABCD, sul1
21E16CRGN004	SAMN34138092	PRJNA855907	Klebsiella	Klebsiella pneumoniae	258	2016	21E	N	no	blaKPC-2	1	ctg21E16004_35_KPC	NA	NA	AA268	AA761	5623197	299251	129	7020-7118	Tn4401a	1	Tn4401a-1	ATTGA	ATTGA	0	4	ColRNAI, IncFIB(K), IncFIB(pQil), IncX3	aac(6')-Ib, aac(6')-Ib-cr, aadA2, aph(3')-Ia, blaKPC-2, blaOXA-9, blaTEM-1A, catA1, dfrA12, fosA6, mph(A), OqxA, OqxA, OqxB, OqxB, qacE, sul1
21E16CRGN005	SAMN34138093	PRJNA855907	Klebsiella	Klebsiella pneumoniae	258	2016	21E	Y	yes	blaKPC-2	1	p21E16005_A_KPC	AA029	AL104	AA268	AA761	5736403	5360529	11	7020-7118	Tn4401a	1	Tn4401a-1	ATTGA	ATTGA	3	3	ColRNAI, IncFIB(K), IncFIB(pQil), IncX3	aac(6')-Ib, aac(6')-Ib-cr, aadA2, aph(3')-Ia, blaKPC-2, blaOXA-9, blaSHV-12, blaSHV-182, blaTEM-1A, catA1, dfrA12, fosA6, OqxA, OqxA, OqxB, OqxB, qacE, sul1
21E17CRGN001	SAMN34138094	PRJNA855907	Klebsiella	Klebsiella pneumoniae	152	2017	21E	N	no	blaKPC-3	1	ctg21E17001_39_KPC	NA	NA	AA198	AA663	5519612	248268	76	none	Tn4401b	2	Tn4401b-2	ATGCA	ATGCA	4	8	IncFIB(K), IncFII(K)	aadA1, aph(3')-Ia, blaCTX-M-15, blaKPC-3, blaSHV-187, blaTEM-1B, dfrA1, fosA, mph(A), OqxA, OqxA, OqxB, OqxB, qacE, sul1
21E18CPO001	SAMN34138095	PRJNA855907	Klebsiella	Klebsiella pneumoniae	258	2018	21E	N	no	blaKPC-2	1	ctg21E18001_37_KPC	NA	NA	AA268	AA761	5637761	203669	146	7020-7118	Tn4401a	1	Tn4401a-1	none	ATTGA	1	6	ColRNAI, IncFIB(K), IncFIB(pQil), IncFII(K), IncX3	aac(6')-Ib, aac(6')-Ib-cr, aadA2, aph(3')-Ia, blaKPC-2, blaOXA-9, blaSHV-182, catA1, dfrA12, fosA6, mph(A), OqxA, OqxA, OqxB, OqxB, qacE, sul1
21E19CPO005	SAMN29503579	PRJNA855907	Klebsiella	Klebsiella pneumoniae	258	2019	21E	N	no	blaKPC-2	1	ctg21E19005_36_KPC	NA	NA	AA268	AA761	5678409	270158	117	7020-7118	Tn4401a	1	Tn4401a-1	ATTGA	ATTGA	0	5	ColRNAI, IncFIB(K), IncFIB(pQil), IncX3	aac(6')-Ib, aac(6')-Ib-cr, aadA2, aph(3')-Ia, blaKPC-2, catA1, dfrA12, fosA6, mph(A), OqxA, OqxA, OqxB, OqxB, qacE, sul1
21E19CPO007	SAMN29503580	PRJNA855907	Klebsiella	Klebsiella pneumoniae	258	2019	21E	Y	no	blaKPC-2	1	ctg21E19007_3_KPC	NA	NA	AA268	AA761	5792808	5429018	25	7020-7118	Tn4401a	1	Tn4401a-1	ATTGA	ATTGA	5	6	Col(pHAD28), ColRNAI, IncFIB(K), IncFIB(pQil), IncX3	aac(6')-Ib, aac(6')-Ib-cr, aadA2, aph(3')-Ia, blaKPC-2, blaOXA-9, blaSHV-12, blaSHV-182, blaTEM-1A, catA1, dfrA12, fosA6, OqxA, OqxA, OqxB, OqxB, qacE, qnrB19, sul1
21E19CPO008	SAMN29503581	PRJNA855907	Klebsiella	Klebsiella pneumoniae	258	2019	21E	N	no	blaKPC-2	1	ctg21E19008_37_KPC	NA	NA	AA268	AA761	5686969	230720	146	7020-7118	Tn4401a	1	Tn4401a-1	ATTGA	ATTGA	0	5	ColRNAI, IncFIB(K), IncFIB(pQil), IncX3	aac(6')-Ib, aac(6')-Ib-cr, aadA2, aph(3')-Ia, blaKPC-2, blaOXA-9, blaTEM-79, catA1, dfrA12, fosA6, mph(A), OqxA, OqxA, OqxB, OqxB, qacE, sul1
21E19CPO009	SAMN29503582	PRJNA855907	Citrobacter	Citrobacter freundii	636	2019	21E	N	no	blaKPC-2	1	ctg21E19009_16_KPC	NA	NA	AA230	AA708	5390379	465836	80	none	Tn4401b	1	Tn4401b-1	ATACA	ATACA	0	5	IncC, IncX5, pKPC-CAV1321	aadA2, ant(2'')-Ia, blaCARB-2, blaCMY-68, blaFOX-5, blaKPC-2, catB3, cmlA1, dfrA19, mph(E), msr(E), qacE, sul1
21E19CPO010	SAMN29503583	PRJNA855907	Klebsiella	Klebsiella pneumoniae	258	2019	21E	N	no	blaKPC-2	1	ctg21E19010_38_KPC	NA	NA	AA268	AA761	5672486	230720	138	7020-7118	Tn4401a	1	Tn4401a-1	ATTGA	ATTGA	0	4	ColRNAI, IncFIB(K), IncFIB(pQil), IncX3	aac(6')-Ib, aac(6')-Ib-cr, aadA2, aph(3')-Ia, blaKPC-2, blaOXA-9, blaTEM-79, catA1, dfrA12, fosA6, OqxA, OqxA, OqxB, OqxB, qacE, sul1
21E19CPO011	SAMN29503584	PRJNA855907	Escherichia	Escherichia coli	13220	2019	21E	N	yes	blaKPC-3	1	p21E19011_A_KPC	AA042	AL144	AA221	AA697	5027665	562379	48	none	Tn4401b	2	Tn4401b-2	TGAAT	TGAAT	1	3	Col156, IncFII(29)	blaKPC-3
21E19CPO012	SAMN29503585	PRJNA855907	Klebsiella	Klebsiella pneumoniae	258	2019	21E	N	no	blaKPC-2	1	ctg21E19012_37_KPC	NA	NA	AA268	AA761	5687391	230720	131	7020-7118	Tn4401a	1	Tn4401a-1	ATTGA	ATTGA	0	4	ColRNAI, IncFIB(K), IncFIB(pQil), IncX3	aac(6')-Ib, aac(6')-Ib-cr, aadA2, aph(3')-Ia, blaKPC-2, blaOXA-9, blaTEM-79, catA1, dfrA12, fosA6, OqxA, OqxA, OqxB, OqxB, qacE, sul1
21E20CPO001	SAMN29503587	PRJNA855907	Escherichia	Escherichia coli	13220	2020	21E	Y	yes	blaKPC-3	1	p21E20001_B_KPC	AA042	AL144	AA221	AA697	5073650	4942678	3	none	Tn4401b	2	Tn4401b-2	TGAAT	TGAAT	2	3	Col156, IncFII(29)	blaKPC-3
21E21CPO002	SAMN34138096	PRJNA855907	Klebsiella	Klebsiella pneumoniae	258	2021	21E	N	no	blaKPC-2	1	ctg21E21002_79_KPC	NA	NA	AA268	AA761	5620412	77392	169	7020-7118	Tn4401a	1	Tn4401a-1	ATTGA	ATTGA	0	4	ColRNAI, IncFIB(K), IncFIB(pQil), IncX3	aac(6')-Ib, aac(6')-Ib-cr, aadA2, aph(3')-Ia, blaKPC-2, blaOXA-9, blaTEM-79, catA1, dfrA12, fosA6, OqxA, OqxA, OqxB, OqxB, qacE, sul1
21E21CPO003	SAMN34138097	PRJNA855907	Klebsiella	Klebsiella pneumoniae	258	2021	21E	N	no	blaKPC-2	1	ctg21E21003_77_KPC	NA	NA	AA268	AA761	5612078	88620	157	7020-7118	Tn4401a	1	Tn4401a-1	ATTGA	ATTGA	0	5	ColRNAI, IncFIB(K), IncFIB(pQil), IncX3	aac(6')-Ib, aac(6')-Ib-cr, aadA2, aph(3')-Ia, blaKPC-2, blaOXA-9, blaSHV-155, blaTEM-79, catA1, dfrA12, fosA6, OqxA, OqxA, OqxB, OqxB, qacE, sul1
21E21CPO006	SAMN34138098	PRJNA855907	Citrobacter	Citrobacter freundii	22	2021	21E	N	no	blaKPC-2	1	ctg21E21006_49_KPC	NA	NA	AA225	AA702	5255329	224727	71	8921-8947	unknown	unknown	unknown	none	none	2	4	IncFII(Yp), pKPC-CAV1193	aac(3)-IId, aadA1, blaCMY-48, blaKPC-2, blaTEM-1B, dfrA1, mph(A)
24A16CRGN001	SAMN34138099	PRJNA855907	Klebsiella	Klebsiella pneumoniae	37	2016	24A	N	yes	blaKPC-3	1	p24A16001_A_KPC	AA002	AL008	AA261	AA746	5594509	457239	43	none	Tn4401b	3	Tn4401b-3	none	none	1	3	IncFIB(K)	blaKPC-3, blaSHV-81, fosA6, OqxA, OqxA, OqxB, OqxB
24A16CRGN002	SAMN34138100	PRJNA855907	Escherichia	Escherichia coli	-	2016	24A	Y	yes	blaKPC-3	1	p24A16002_B_KPC	AA042	AL144	AA221	AA697	5216138	5084289	5	none	Tn4401b	3	Tn4401b-3	AGCTA	AGCTA	3	3	Col(pHAD28), Col156, IncFII(29)	aac(3)-IId, aadA2, blaKPC-3, blaTEM-1B, dfrA12, mph(A), qacE, qnrB19, sul1, tet(A)
24A16CRGN003A	SAMN34138101	PRJNA855907	Klebsiella	Klebsiella pneumoniae	1107	2016	24A	N	yes	blaKPC-3	1	p24A16003A_A_KPC	AA002	AL008	AA261	AA746	5674466	760286	52	none	Tn4401b	3	Tn4401b-3	GTTCT	AAAAC	4	6	Col(pHAD28), IncFIB(K), IncFIB(pNDM-Mar), IncHI1B(pNDM-MAR)	blaKPC-3, blaSHV-59, OqxA, OqxA, OqxB, OqxB, qnrB19
24A16CRGN003B	SAMN34138102	PRJNA855907	Escherichia	Escherichia coli	131	2016	24A	N	yes	blaKPC-3	1	p24A16003B_A_KPC	AA042	AL144	AA221	AA697	5118255	242555	70	none	Tn4401b	3	Tn4401b-3	ATTTT	ATTTT	4	6	Col(pHAD28), IncFIA, IncFII	aac(6')-Ib-cr, aac(6')-Ib-cr, blaKPC-3, blaOXA-1, catB3, qnrB19
24A16CRGN004A	SAMN34138103	PRJNA855907	Klebsiella	Klebsiella oxytoca	34	2016	24A	N	no	blaKPC-3	1	ctg24A16004A_27_KPC	NA	NA	AA261	AA746	6386877	201622	127	none	Tn4401b	3	Tn4401b-3	GTTCT	AAAAC	1	6	IncC, IncFIB(pNDM-Mar), IncR	aadA2, ant(2'')-Ia, aph(6)-Id, blaCARB-2, blaFOX-5, blaKPC-3, blaOXY-2-8, cmlA1, dfrA1, dfrA19, mph(E), msr(E), qnrA1, sul1, sul2, tet(A)
24A16CRGN007	SAMN34138104	PRJNA855907	Enterobacter	Enterobacter hormaechei subsp. xiangfangensis	114	2016	24A	N	no	blaKPC-3	1	ctg24A16007_14_KPC	NA	NA	AA261	AA746	5200053	454960	73	none	Tn4401b	3	Tn4401b-3	GTTCT	AAAAC	3	7	IncHI2, IncHI2A	aac(3)-IIa, aac(6')-Ib-cr, aac(6')-Ib-cr, ant(3'')-Ia, aph(3'')-Ib, aph(6)-Id, blaACT-16, blaCTX-M-15, blaKPC-3, blaOXA-1, blaTEM-1B, catA1, catB3, dfrA14, qnrB1, sul2
24A16CRGN008	SAMN34138105	PRJNA855907	Klebsiella	Klebsiella pneumoniae	495	2016	24A	N	no	blaKPC-3	1	ctg24A16008_20_KPC	NA	NA	AA261	AA746	5374455	200294	90	none	Tn4401b	3	Tn4401b-3	GTTCT	none	2	5	IncFIB(K), IncY	blaKPC-3, blaSHV-59, fosA5
24A16CRGN009A	SAMN34138106	PRJNA855907	Klebsiella	Klebsiella pneumoniae	1107	2016	24A	N	yes	blaKPC-3	1	p24A16009A_A_KPC	AA002	AL008	AA261	AA746	5670648	760286	49	none	Tn4401b	3	Tn4401b-3	GTTCT	AAAAC	3	5	Col(pHAD28), IncFIB(K), IncFIB(pNDM-Mar), IncHI1B(pNDM-MAR)	blaKPC-3, blaSHV-59, OqxA, OqxA, OqxB, OqxB, qnrB19
24A16CRGN009B	SAMN34138107	PRJNA855907	Escherichia	Escherichia coli	409	2016	24A	N	yes	blaKPC-3	1	p24A16009B_A_KPC	AA002	AL008	AA261	AA746	5182470	81575	214	none	Tn4401b	3	Tn4401b-3	GTTCT	AAAAC	4	6	IncFIA(HI1), IncFIB(K)	blaKPC-3
24A17CRGN001	SAMN34138108	PRJNA855907	Citrobacter	Citrobacter freundii	8	2017	24A	Y	yes	blaKPC-3	2	p24A17001_B_KPC_KPC	AA002	AL008	AA261	AA746	5243258	158861	93	none	Tn4401b	3	Tn4401b-3	CAGTG|GTTCT	AAAAC|CAGTG|TATTG	3	6	IncC, IncFIB(K)	aac(6')-If, aadA1, blaCMY-79, blaFOX-5, blaKPC-3, blaKPC-3, blaTEM-1A, dfrA1, mcr-10, qacE, sul1, sul2
24A17CRGN002A	SAMN34138109	PRJNA855907	Enterobacter	Enterobacter hormaechei subsp. steigerwaltii	-	2017	24A	N	yes	blaKPC-3	1	p24A17002A_A_KPC	AA002	AL008	AA261	AA746	4891408	203102	99	none	Tn4401b	3	Tn4401b-3	GTTCT	AAAAC	8	14	Col(pHAD28), IncFIA(HI1), IncFIB(K), IncR, pKP1433	blaACT-7, blaKPC-3, qnrB19
24A17CRGN002B	SAMN34138110	PRJNA855907	Klebsiella	Klebsiella quasipneumoniae subsp. quasipneumoniae	5792	2017	24A	N	yes	blaKPC-3	1	p24A17002B_A_KPC	AA002	AL008	AA261	AA746	5287753	800195	26	none	Tn4401b	3	Tn4401b-3	GTTCT	AAAAC	2	3	None	blaKPC-3, blaOKP-A-4
24A17CRGN002C	SAMN34138111	PRJNA855907	Escherichia	Escherichia coli	409	2017	24A	N	yes	blaKPC-3	1	p24A17002C_A_KPC	AA002	AL008	AA261	AA746	5160055	94207	166	none	Tn4401b	3	Tn4401b-3	GTTCT	AAAAC	6	9	Col(pHAD28), IncFIA(HI1), IncFIB(K)	blaKPC-3
24A17CRGN003	SAMN34138112	PRJNA855907	Enterobacter	Enterobacter hormaechei subsp. hoffmannii	102	2017	24A	N	no	blaKPC-3	1	ctg24A17003_30_KPC	NA	NA	AA261	AA746	4843930	99515	73	none	Tn4401b	3	Tn4401b-3	GTTCT	AAAAC	3	7	Col(pHAD28), IncFIB(pHCM2)	blaACT-5, blaKPC-3, qnrB19
24A17CRGN004	SAMN34138113	PRJNA855907	Citrobacter	Citrobacter freundii	8	2017	24A	Y	yes	blaKPC-3	1	p24A17004_B_KPC	AA002	AL008	AA261	AA746	5240755	5033592	5	none	Tn4401b	3	Tn4401b-3	GTTCT	AAAAC	4	5	Col(pHAD28), IncC	aac(6')-If, aadA1, blaCMY-30, blaCMY-79, blaKPC-3, dfrA1, qacE, qnrB19, sul1, sul2, tet(B)
24A17CRGN005	SAMN34138114	PRJNA855907	Klebsiella	Klebsiella aerogenes	-	2017	24A	N	yes	blaKPC-3	1	p24A17005_A_KPC	AA002	AL008	AA261	AA746	5191986	394227	60	none	Tn4401b	3	Tn4401b-3	GTTCT	AAAAC	3	7	Col(pHAD28)	blaKPC-3, qnrB19
24A17CRGN006A	SAMN34138115	PRJNA855907	Klebsiella	Klebsiella pneumoniae	1516	2017	24A	N	no	blaKPC-3	1	ctg24A17006A_17_KPC	NA	NA	AA221	AA695	5589907	766595	62	1-1682	unknown	unknown	unknown	GTTCT	none	1	5	IncC, IncR	ant(2'')-Ia, aph(6)-Id, blaCARB-2, blaFOX-5, blaKPC-3, blaSHV-32, cmlA1, dfrA12, dfrA19, floR, fosA, mph(E), msr(E), OqxA, OqxA, OqxB, OqxB, qacE, qnrS1, sul1, sul3, tet(A)
24A17CRGN006B	SAMN34138116	PRJNA855907	Citrobacter	Citrobacter freundii	641	2017	24A	N	no	blaKPC-3	1	ctg24A17006B_46_KPC	NA	NA	AA261	AA746	5478901	164826	160	none	Tn4401b	3	Tn4401b-3	GTTCT	AAAAC	0	5	IncC, IncHI1A(NDM-CIT)	aadA2, ant(2'')-Ia, blaCARB-2, blaCMY-2, blaFOX-5, blaKPC-3, cmlA1, dfrA19, mph(E), msr(E), qnrA1, qnrB9, sul1, sul2
24A17CRGN007	SAMN34138117	PRJNA855907	Enterobacter	Enterobacter hormaechei subsp. steigerwaltii	-	2017	24A	N	yes	blaKPC-3	1	p24A17007_A_KPC	AA002	AL008	AA261	AA746	4892425	203102	98	none	Tn4401b	3	Tn4401b-3	GTTCT	AAAAC	8	13	Col(pHAD28), IncFIA(HI1), IncFIB(K), IncR, pKP1433	blaACT-7, blaKPC-3, qnrB19
24A17CRGN008A	SAMN34138118	PRJNA855907	Citrobacter	Citrobacter freundii	-	2017	24A	N	no	blaKPC-3	1	ctg24A17008A_13_KPC	NA	NA	AA261	AA746	4909025	667313	24	none	Tn4401b	3	Tn4401b-3	GTTCT	AAAAC	2	5	None	blaCMY-78, blaKPC-3
24A17CRGN008B	SAMN34138119	PRJNA855907	Klebsiella	Klebsiella pneumoniae	2990	2017	24A	N	yes	blaKPC-3	1	p24A17008B_A_KPC	AA002	AL008	AA261	AA746	5535886	260292	60	none	Tn4401b	3	Tn4401b-3	GTTCT	AAAAC	3	7	IncHI1B(pNDM-MAR), repB	blaKPC-3, blaSHV-148, OqxA, OqxA, OqxB, OqxB
24A17CRGN009	SAMN34138120	PRJNA855907	Citrobacter	Citrobacter freundii	641	2017	24A	N	no	blaKPC-3	1	ctg24A17009_54_KPC	NA	NA	AA261	AA746	5459785	126335	172	none	Tn4401b	3	Tn4401b-3	GTTCT	AAAAC	0	4	IncC, IncHI1A(NDM-CIT)	aadA2, ant(2'')-Ia, blaCARB-2, blaCMY-2, blaFOX-5, blaKPC-3, cmlA1, dfrA19, mph(E), msr(E), qnrA1, qnrB9, sul1
24A17CRGN010A	SAMN34138121	PRJNA855907	Klebsiella	Klebsiella oxytoca	254	2017	24A	N	no	blaKPC-3	1	ctg24A17010A_42_KPC	NA	NA	AA226	AA704	6416241	202414	113	none	Tn4401b	3	Tn4401b-3	GTTCT	ATCTG	0	3	IncHI2, IncHI2A, IncN	aac(6')-IIc, aadA16, aph(3'')-Ib, aph(3')-Ia, aph(3')-Ia, aph(6)-Id, ARR-3, blaKPC-3, blaOXY-1-7, blaSHV-12, dfrA19, dfrA27, ere(A), mcr-9, qnrB2, qnrB6, sul1, sul2
24A17CRGN010B	SAMN34138122	PRJNA855907	Citrobacter	Citrobacter freundii	114	2017	24A	N	no	blaKPC-3	1	ctg24A17010B_39_KPC	NA	NA	AA226	AA704	5391622	225957	82	none	Tn4401b	3	Tn4401b-3	GTTCT	ATCTG	1	5	IncN	aac(6')-Ib-cr, aac(6')-Ib-cr, aadA16, ARR-3, blaCMY-48, blaKPC-3, dfrA27, qacE, qnrB6, sul1
24A17CRGN011	SAMN34138123	PRJNA855907	Enterobacter	Enterobacter hormaechei subsp. steigerwaltii	190	2017	24A	Y	yes	blaKPC-3	1	p24A17011_A_KPC	AA002	AL008	AA261	AA746	5081439	4830344	9	none	Tn4401b	3	Tn4401b-3	GTTCT	AAAAC	5	6	Col(pHAD28), IncFII(pECLA)	blaACT-7, blaKPC-3, qnrB19
24A17CRGN012	SAMN34138124	PRJNA855907	Klebsiella	Klebsiella oxytoca	34	2017	24A	N	no	blaKPC-3	1	ctg24A17012_27_KPC	NA	NA	AA261	AA746	6374610	209611	112	none	Tn4401b	3	Tn4401b-3	GTTCT	AAAAC	1	7	IncC, IncFIB(pNDM-Mar), IncR	ant(2'')-Ia, aph(6)-Id, blaCARB-2, blaFOX-5, blaKPC-3, blaOXY-2-8, cmlA1, dfrA1, dfrA19, mph(E), msr(E), qacE, sul1, sul2, tet(A)
24A17CRGN014A	SAMN34138125	PRJNA855907	Klebsiella	Klebsiella oxytoca	34	2017	24A	N	no	blaKPC-3	1	ctg24A17014A_32_KPC	NA	NA	AA261	AA746	6355441	128470	141	none	Tn4401b	3	Tn4401b-3	GTTCT	AAAAC	1	6	IncC, IncFIB(pNDM-Mar), IncR	aadA2, aph(6)-Id, blaCARB-2, blaFOX-5, blaKPC-3, blaOXY-2-8, cmlA1, dfrA19, mph(E), msr(E), sul1, sul2, tet(A)
24A17CRGN014B	SAMN34138126	PRJNA855907	Escherichia	Escherichia coli	69	2017	24A	N	yes	blaKPC-3	1	p24A17014B_A_KPC	AA002	AL008	AA261	AA746	5203338	92852	160	none	Tn4401b	3	Tn4401b-3	none	AAAAC	2	4	Col156	blaKPC-3
24A17CRGN017	SAMN34138127	PRJNA855907	Klebsiella	Klebsiella pneumoniae	1107	2017	24A	N	yes	blaKPC-3	1	p24A17017_A_KPC	AA002	AL008	AA261	AA746	5637251	74117	149	none	Tn4401b	3	Tn4401b-3	none	AAAAC	3	7	Col(pHAD28), IncFIB(K), IncHI1B(pNDM-MAR)	blaKPC-3, blaSHV-59, OqxA, OqxA, OqxB, OqxB, qnrB19
24A17CRGN019	SAMN34138128	PRJNA855907	Klebsiella	Klebsiella pneumoniae	1107	2017	24A	N	yes	blaKPC-3	1	p24A17019_A_KPC	AA002	AL008	AA261	AA746	5602520	148878	96	none	Tn4401b	3	Tn4401b-3	none	AAAAC	3	7	Col(pHAD28), IncFIB(K), IncFIB(pNDM-Mar), IncHI1B(pNDM-MAR)	blaKPC-3, blaSHV-59, OqxA, OqxA, OqxB, OqxB, qnrB19
24A17CRGN020	SAMN34138129	PRJNA855907	Klebsiella	Klebsiella oxytoca	37	2017	24A	Y	yes	blaKPC-3	1	p24A17020_B_KPC	AA002	AL008	AA261	AA746	6445412	6186046	5	none	Tn4401b	3	Tn4401b-3	GTTCT	AAAAC	4	5	IncFIB(K)(pCAV1099-114)	blaKPC-3, blaOXY-2-7
24A17CRGN021	SAMN34138130	PRJNA855907	Citrobacter	Citrobacter freundii	22	2017	24A	N	no	blaKPC-3	1	ctg24A17021_93_KPC	NA	NA	AA198	AA663	5859990	101738	222	none	Tn4401b	2	Tn4401b-2	none	GTTCT	0	9	FII(Cf), IncC, pKPC-CAV1193, pKPC-CAV1321	aac(3)-IId, aadA2, ant(3'')-Ia, aph(3')-Ia, ARR-2, blaCMY-48, blaKPC-3, blaOXA-10, blaTEM-1A, dfrA1, dfrA12, dfrA14, floR, mph(A), mph(E), msr(E), qacE, sul1, sul2
24A17CRGN022	SAMN34138131	PRJNA855907	Citrobacter	Citrobacter freundii	8	2017	24A	N	no	blaKPC-3	1	ctg24A17022_77_KPC	NA	NA	AA261	AA746	5180799	89759	135	none	Tn4401b	3	Tn4401b-3	none	AAAAC	1	6	IncC, IncFIB(K)	aac(6')-If, aadA1, blaCMY-79, blaKPC-3, blaTEM-1A, dfrA1, dfrA19, mcr-10, mph(E), msr(E), qnrA1, sul1, sul2
24A17CRGN025A	SAMN34138132	PRJNA855907	Klebsiella	Klebsiella variicola subsp. variicola	-	2017	24A	N	no	blaKPC-3	1	ctg24A17025A_28_KPC	NA	NA	AA261	AA746	5419324	170582	51	none	Tn4401b	3	Tn4401b-3	GTTCT	AAAAC	0	3	None	blaKPC-3, blaLEN24
24A17CRGN025B	SAMN34138133	PRJNA855907	Escherichia	Escherichia coli	48	2017	24A	N	yes	blaKPC-3	1	p24A17025B_A_KPC	AA002	AL008	AA261	AA746	4604130	73472	118	none	Tn4401b	3	Tn4401b-3	GTTCT	AAAAC	2	3	None	blaKPC-3
24A17CRGN028	SAMN34138134	PRJNA855907	Citrobacter	Citrobacter freundii	8	2017	24A	N	yes	blaKPC-3	1	p24A17028_A_KPC	AA002	AL008	AA261	AA746	5127465	122697	95	none	Tn4401b	3	Tn4401b-3	none	AAAAC	2	6	IncC	aac(6')-If, aadA1, blaKPC-3, dfrA1, qacE, sul1, sul2, tet(B)
24A18CPO001A	SAMN34138135	PRJNA855907	Hafnia	Hafnia paralvei	-	2018	24A	Y	yes	blaKPC-3	1	p24A18001A_B_KPC	AA045	AL156	AA221	AA695	4900829	4697518	3	1-4673	unknown	unknown	unknown	GTTCT	none	2	3	IncC	aadA2, ant(2'')-Ia, blaACC-1a, blaCARB-2, blaFOX-5, blaKPC-3, cmlA1, dfrA19, mph(E), msr(E), qacE, qacE, sul1, sul1, sul1
24A18CPO001B	SAMN34138136	PRJNA855907	Klebsiella	Klebsiella variicola subsp. variicola	1378	2018	24A	N	yes	blaKPC-3	1	p24A18001B_A_KPC	AA002	AL008	AA261	AA746	5865823	255925	89	none	Tn4401b	3	Tn4401b-3	GTTCT	AAAAC	3	7	IncFIB(K)(pCAV1099-114)	blaKPC-3, blaLEN25
24A18CPO001C	SAMN34138137	PRJNA855907	Citrobacter	Citrobacter koseri	933	2018	24A	N	no	blaKPC-3	1	ctg24A18001C_13_KPC	NA	NA	AA261	AA746	4673439	461776	27	none	Tn4401b	3	Tn4401b-3	GTTCT	none	0	2	None	blaKPC-3, blaMAL-1
24A18CPO002	SAMN34138138	PRJNA855907	Hafnia	Hafnia paralvei	-	2018	24A	N	no	blaKPC-3	1	ctg24A18002_26_KPC	NA	NA	AA221	AA695	4852918	393379	60	none	Tn4401b	3	Tn4401b-3	GTTCT	AAAAC	1	5	IncC	aadA2, ant(2'')-Ia, blaACC-1a, blaCARB-2, blaFOX-5, blaKPC-3, cmlA1, dfrA19, mph(E), msr(E), qnrA1, sul1
24A18CPO003	SAMN34138139	PRJNA855907	Enterobacter	Enterobacter hormaechei subsp. xiangfangensis	182	2018	24A	N	no	blaKPC-3	1	ctg24A18003_15_KPC	NA	NA	AA261	AA746	5827747	192195	167	none	Tn4401b	3	Tn4401b-3	GTTCT	AAAAC	1	8	IncC, IncFIB(pNDM-Mar), repA(pKOX)	aadA2, ant(2'')-Ia, aph(3'')-Ib, aph(3')-Ia, aph(6)-Id, blaACT-16, blaCARB-2, blaFOX-5, blaKPC-3, blaTEM-1A, dfrA15, dfrA19, mph(A), mph(E), mph(F), msr(E), qnrA1, sul1, tet(C)
24A18CPO004	SAMN34138140	PRJNA855907	Hafnia	Hafnia paralvei	-	2018	24A	N	no	blaKPC-3	1	ctg24A18004_21_KPC	NA	NA	AA261	AA746	4903862	243639	64	none	Tn4401b	3	Tn4401b-3	GTTCT	AAAAC	0	3	IncC	aadA2, ant(2'')-Ia, blaACC-1a, blaCARB-2, blaFOX-5, blaKPC-3, cmlA1, dfrA19, mph(E), msr(E), qnrA1, sul1
24A18CPO005	SAMN34138141	PRJNA855907	Klebsiella	Klebsiella oxytoca	-	2018	24A	N	no	blaKPC-3	1	ctg24A18005_37_KPC	NA	NA	-	-	6175082	205998	95	none	Tn4401b	3	Tn4401b-3	TTCCT	TTCCT	0	4	IncC, IncFIB(pNDM-Mar), IncR	aadA2, aph(3'')-Ib, aph(6)-Id, blaCARB-2, blaFOX-5, blaKPC-3, blaOXY-2-8, cmlA1, dfrA1, dfrA19, mph(E), msr(E), qnrA1, sul1, tet(A)
24A18CPO006	SAMN34138142	PRJNA855907	Klebsiella	Klebsiella oxytoca	34	2018	24A	N	no	blaKPC-3	1	ctg24A18006_39_KPC	NA	NA	-	-	6343724	201389	122	none	Tn4401b	3	Tn4401b-3	TTCCT	TTCCT	0	5	IncC, IncFIB(pNDM-Mar), IncR	aac(6')-Ib-cr, aac(6')-Ib3, aadA2, ant(2'')-Ia, aph(6)-Id, blaCARB-2, blaFOX-5, blaKPC-3, blaOXA-2, blaOXY-2-8, blaTEM-1A, cmlA1, dfrA1, dfrA19, mph(E), msr(E), qnrA1, sul1, sul2, tet(A)
24A18CPO008	SAMN34138143	PRJNA855907	Enterobacter	Enterobacter hormaechei subsp. steigerwaltii	190	2018	24A	N	no	blaKPC-3	1	ctg24A18008_27_KPC	NA	NA	AA261	AA746	5257441	222104	129	none	Tn4401b	3	Tn4401b-3	GTTCT	AAAAC	1	7	Col(pHAD28), IncFII(pECLA), IncHI2, IncHI2A	aac(6')-Ib-cr, aac(6')-Ib-cr, aac(6')-IIc, aadA16, aph(3'')-Ib, aph(6)-Id, ARR-3, blaACT-7, blaKPC-3, blaSHV-12, blaTEM-1B, dfrA19, dfrA27, ere(A), mcr-9, qacE, qnrB19, sul1, sul2
24A18CPO009	SAMN34138144	PRJNA855907	Enterobacter	Enterobacter ludwigii	515	2018	24A	N	yes	blaKPC-3	1	p24A18009_A_KPC	AA002	AL008	AA261	AA746	4882111	136152	117	none	Tn4401b	3	Tn4401b-3	GTTCT	AAAAC	1	6	Col(pHAD28), IncFIB(K), IncFII(pECLA), IncX3	blaKPC-3, blaMIR-5, qnrB19
24A18CPO010	SAMN34138145	PRJNA855907	Enterobacter	Enterobacter hormaechei subsp. steigerwaltii	45	2018	24A	Y	yes	blaKPC-3	1	p24A18010_B_KPC	AA002	AL008	AA261	AA746	5099897	4762395	15	none	Tn4401b	3	Tn4401b-3	GTTCT	AAAAC	5	6	Col(pHAD28), IncFIB(pECLA), IncFII(pECLA)	aph(3'')-Ib, aph(6)-Id, blaACT-15, blaKPC-3, blaTEM-1B, dfrA14, qnrB19, sul2
24A18CPO011A	SAMN34138146	PRJNA855907	Klebsiella	Klebsiella pneumoniae	437	2018	24A	N	no	blaKPC-3	1	ctg24A18011A_30_KPC	NA	NA	AA261	AA746	5789479	148514	80	none	Tn4401b	3	Tn4401b-3	GTTCT	none	1	8	IncFIB(K), IncFII(K), IncR, repA(pKOX)	aadA1, aadA2, aph(3'')-Ib, aph(3')-Ia, aph(6)-Id, blaKPC-3, blaSHV-182, blaTEM-1A, catA1, cmlA1, floR, fosA6, mph(A), OqxA, OqxA, OqxB, OqxB, qacE, sul1, sul2, tet(A)
24A18CPO011B	SAMN34138147	PRJNA855907	Klebsiella	Klebsiella oxytoca	43	2018	24A	N	yes	blaKPC-3	1	p24A18011B_B_KPC	AA045	AL156	AA221	AA695	6328299	346458	44	none	Tn4401b	3	Tn4401b-3	GTTCT	ACATA	3	5	IncFIB(K)	aph(3')-Ia, blaKPC-3, blaOXY-1-7
24A18CPO012	SAMN34138148	PRJNA855907	Klebsiella	Klebsiella pneumoniae	253	2018	24A	N	no	blaKPC-3	1	ctg24A18012_26_KPC	NA	NA	AA261	AA746	5599855	163095	163	none	Tn4401b	3	Tn4401b-3	GTTCT	AAAAC	0	11	Col(pHAD28), IncFIB(K), IncFII(pKP91)	blaKPC-3, blaSHV-36
24A18CPO013	SAMN34138149	PRJNA855907	Enterobacter	Enterobacter hormaechei subsp. steigerwaltii	45	2018	24A	N	no	blaKPC-3	1	ctg24A18013_19_KPC	NA	NA	AA261	AA746	4919215	295337	79	none	Tn4401b	3	Tn4401b-3	GTTCT	AAAAC	1	7	Col(pHAD28), IncFIB(pECLA), IncFII(pECLA), repA(pENTd4a)	aph(3'')-Ib, aph(6)-Id, blaACT-15, blaKPC-3, blaTEM-1B, dfrA14, qnrB19, sul2
24A18CPO014	SAMN34138150	PRJNA855907	Enterobacter	Enterobacter hormaechei subsp. oharae	108	2018	24A	N	no	blaKPC-3	1	ctg24A18014_20_KPC	NA	NA	AA261	AA746	5006693	183552	82	none	Tn4401b	3	Tn4401b-3	GTTCT	AAAAC	2	7	None	blaACT-7, blaKPC-3
24A18CPO015	SAMN34138151	PRJNA855907	Klebsiella	Klebsiella pneumoniae	495	2018	24A	Y	yes	blaKPC-3	1	p24A18015_D_KPC	AA002	AL008	AA261	AA746	5514866	4809681	8	none	Tn4401b	3	Tn4401b-3	GTTCT	AAAAC	7	8	IncFIB(K)	blaKPC-3, blaSHV-59, fosA5, OqxA, OqxA, OqxB, OqxB
24A18CPO016	SAMN34138152	PRJNA855907	Klebsiella	Klebsiella pneumoniae	6105	2018	24A	N	no	blaKPC-3	1	ctg24A18016_18_KPC	NA	NA	AA261	AA746	5535298	287795	69	none	Tn4401b	3	Tn4401b-3	GTTCT	AAAAC	0	5	IncFIB(K), IncR	aadA1, blaKPC-3, blaSHV-81, dfrA1, fosA6, OqxA, OqxA, OqxB, OqxB, qacE, sul1
24A18CPO017	SAMN34138153	PRJNA855907	Citrobacter	Citrobacter freundii	98	2018	24A	N	yes	blaKPC-3	1	p24A18017_A_KPC	AA002	AL008	AA261	AA746	5301718	414079	75	none	Tn4401b	3	Tn4401b-3	GTTCT	AAAAC	1	3	IncX3, pKPC-CAV1321	blaCMY-109, blaKPC-3, qnrB60
24A18CPO019	SAMN34138154	PRJNA855907	Klebsiella	Klebsiella pneumoniae	253	2018	24A	N	no	blaKPC-3	1	ctg24A18019_22_KPC	NA	NA	AA261	AA746	5465015	174173	120	none	Tn4401b	3	Tn4401b-3	GTTCT	AAAAC	2	10	Col(pHAD28), FII(pBK30683), IncFII(pKP91)	blaKPC-3, blaSHV-36
24A18CPO020	SAMN34138155	PRJNA855907	Citrobacter	Citrobacter werkmanii	948	2018	24A	Y	yes	blaKPC-3	1	p24A18020_A_KPC	AA002	AL008	AA261	AA746	5094740	4957936	5	none	Tn4401b	3	Tn4401b-3	GTTCT	AAAAC	4	5	IncN	aac(6')-Ib-cr, aac(6')-Ib-cr, aadA16, ARR-3, blaKPC-3, dfrA27, qacE, qnrB69, sul1, tet(A)
24A18CPO021A	SAMN34138156	PRJNA855907	Enterobacter	Enterobacter hormaechei subsp. xiangfangensis	114	2018	24A	N	no	blaKPC-3	1	ctg24A18021A_18_KPC	NA	NA	AA261	AA746	5196808	313608	99	none	Tn4401b	3	Tn4401b-3	GTTCT	AAAAC	3	7	IncHI2, IncHI2A	aac(3)-IIa, aac(6')-Ib-cr, aac(6')-Ib-cr, ant(3'')-Ia, aph(3'')-Ib, aph(6)-Id, blaACT-16, blaCTX-M-15, blaKPC-3, blaOXA-1, blaTEM-1B, catA1, catB3, dfrA14, qnrB1, sul2
24A18CPO021B	SAMN34138157	PRJNA855907	Klebsiella	Klebsiella variicola subsp. variicola	-	2018	24A	N	yes	blaKPC-3	1	p24A18021B_A_KPC	AA002	AL008	AA261	AA746	5801782	275159	56	none	Tn4401b	3	Tn4401b-3	GTTCT	AAAAC	2	5	IncFIB(pKPHS1)	blaKPC-3, blaLEN24
24A18CPO022	SAMN34138158	PRJNA855907	Klebsiella	Klebsiella oxytoca	223	2018	24A	N	no	blaKPC-3	1	ctg24A18022_63_KPC	NA	NA	AA261	AA746	6368536	151193	182	none	Tn4401b	3	Tn4401b-3	GTTCT	AAAAC	4	12	IncC, IncFII(K), IncHI2, IncHI2A, IncR	aac(3)-IIa, aac(6')-Ib-cr, aac(6')-Ib-cr, aadA2, ant(3'')-Ia, blaCARB-2, blaFOX-5, blaKPC-3, blaOXA-1, blaOXY-2-8, catA1, catB3, cmlA1, dfrA14, mph(A), qnrA1, qnrB1, sul1
24A18CPO023	SAMN34138159	PRJNA855907	Citrobacter	Citrobacter amalonaticus	563	2018	24A	N	no	blaKPC-3	1	ctg24A18023_20_KPC	NA	NA	AA261	AA746	4988356	274663	60	none	Tn4401b	3	Tn4401b-3	AGCTA|GTTCT	AAAAC	1	3	Col(pHAD28)	blaKPC-3, qnrB19
24A18CPO024	SAMN34138160	PRJNA855907	Enterobacter	Enterobacter hormaechei subsp. steigerwaltii	190	2018	24A	Y	yes	blaKPC-3	1	p24A18024_B_KPC	AA002	AL008	AA261	AA746	5367930	4834242	11	none	Tn4401b	3	Tn4401b-3	GTTCT	AAAAC	5	6	Col(pHAD28), IncFII(pECLA), IncHI2, IncHI2A	aac(6')-IIc, aadA2, aph(3'')-Ib, aph(6)-Id, blaACT-7, blaKPC-3, blaSHV-12, blaTEM-1B, dfrA19, ere(A), mcr-9, qacE, qacE, qnrB19, sul1, sul1, sul2
24A18CPO025	SAMN34138161	PRJNA855907	Klebsiella	Klebsiella oxytoca	223	2018	24A	N	no	blaKPC-3	1	ctg24A18025_57_KPC	NA	NA	AA261	AA746	6397168	172176	170	none	Tn4401b	3	Tn4401b-3	GTTCT	AAAAC	5	13	IncC, IncFII(K), IncHI2, IncHI2A, IncR	aac(3)-IIa, aac(6')-Ib-cr, aac(6')-Ib-cr, aadA2, ant(3'')-Ia, blaCARB-2, blaFOX-5, blaKPC-3, blaOXA-1, blaOXY-2-8, catA1, catB3, cmlA1, dfrA14, mph(A), qnrA1, qnrB1, sul1
24A18CPO026	SAMN34138162	PRJNA855907	Klebsiella	Klebsiella oxytoca	223	2018	24A	N	no	blaKPC-3	1	ctg24A18026_47_KPC	NA	NA	AA319	AA833	6426739	196016	144	none	Tn4401b	3	Tn4401b-3	GTTCT	AAAAC	5	12	IncC, IncFII(K), IncHI2, IncHI2A, IncR	aac(3)-IIa, aac(6')-Ib-cr, aac(6')-Ib-cr, aadA2, ant(3'')-Ia, blaCARB-2, blaFOX-5, blaKPC-3, blaOXA-1, blaOXY-2-8, catA1, catB3, cmlA1, dfrA14, mph(A), qacE, qnrA1, qnrB1, sul1, sul1
24A18CPO027	SAMN34138163	PRJNA855907	Klebsiella	Klebsiella oxytoca	351	2018	24A	N	no	blaKPC-3	1	ctg24A18027_27_KPC	NA	NA	AA261	AA746	6060033	241030	54	none	Tn4401b	3	Tn4401b-3	GTTCT	AAAAC	2	6	None	blaKPC-3, blaOXY-4-1
24A18CPO028	SAMN34138164	PRJNA855907	Klebsiella	Klebsiella oxytoca	351	2018	24A	N	no	blaKPC-3	1	ctg24A18028_28_KPC	NA	NA	AA261	AA746	6064691	286367	54	none	Tn4401b	3	Tn4401b-3	GTTCT	AAAAC	0	4	None	blaKPC-3, blaOXY-4-1
24A18CPO029	SAMN34138165	PRJNA855907	Citrobacter	Citrobacter freundii	493	2018	24A	Y	yes	blaKPC-3	1	p24A18029_B_KPC	AA075	AL270	AA319	AA833	5588512	4964630	5	none	Tn4401b	3	Tn4401b-3	TAATT	TAATT	3	4	IncC, IncFIB(K), IncFII(Yp), IncHI1A(NDM-CIT), IncHI1B(pNDM-CIT)	aadA2, ant(2'')-Ia, blaCARB-2, blaCMY-2, blaKPC-3, catB3, cmlA1, dfrA19, mph(E), msr(E), qacE, qacE, qnrB32, sul1, sul1, sul1
24A18CPO032	SAMN34138166	PRJNA855907	Citrobacter	Citrobacter freundii	22	2018	24A	N	no	blaKPC-3	1	ctg24A18032_54_KPC	NA	NA	AA225	AA702	5880401	151014	188	none	Tn4401b	2	Tn4401b-2	GTTCT	GTTCT	0	8	FII(Cf), IncC, pKPC-CAV1193, pKPC-CAV1321	aac(3)-IId, aadA1, aadA2, aph(3')-Ia, ARR-2, blaCMY-48, blaKPC-3, blaOXA-10, blaTEM-1A, dfrA1, dfrA12, dfrA14, floR, mph(A), mph(E), msr(E), qacE, sul1, sul2
24A18CPO033B	SAMN34138168	PRJNA855907	Klebsiella	Klebsiella pneumoniae	37	2018	24A	N	yes	blaKPC-3	1	p24A18033B_A_KPC	AA002	AL008	AA261	AA746	5510604	302701	107	1-10006	unknown	unknown	unknown	GTTCT	AAAAC	3	7	IncFIB(K)(pCAV1099-114), IncN	aac(3)-IId, aac(6')-Ib-cr, aac(6')-Ib-cr, aadA1, aadA16, aadA2, ARR-3, blaKPC-3, blaLAP-2, blaSHV-89, cmlA1, dfrA12, dfrA15, dfrA27, floR, fosA6, OqxA, OqxA, OqxB, OqxB, qacE, qnrB6, qnrS1, sul1, sul2, tet(A)
24A18CPO033	SAMN34138167	PRJNA855907	Enterobacter	Enterobacter hormaechei subsp. steigerwaltii	45	2018	24A	N	no	blaKPC-3	1	ctg24A18033_18_KPC	NA	NA	AA261	AA746	5019020	276623	62	none	Tn4401b	3	Tn4401b-3	GTTCT	AAAAC	3	10	Col(pHAD28), IncFIB(pECLA), IncFII(pECLA)	aph(3'')-Ib, aph(6)-Id, blaACT-15, blaKPC-3, blaTEM-1B, dfrA14, qnrB19, sul2
24A18CPO034	SAMN34138169	PRJNA855907	Citrobacter	Citrobacter freundii	256	2018	24A	N	no	blaKPC-3	1	ctg24A18034_23_KPC	NA	NA	AA319	AA833	5655250	278803	82	none	Tn4401b	3	Tn4401b-3	TAATT	TAATT	1	5	IncC, pKPC-CAV1321	aadA2, ant(2'')-Ia, blaCARB-2, blaCMY-51, blaFOX-5, blaKPC-3, catB3, cmlA1, dfrA19, mph(E), msr(E), qnrA1, sul1
24A18CPO035	SAMN34138170	PRJNA855907	Enterobacter	Enterobacter hormaechei subsp. steigerwaltii	254	2018	24A	N	no	blaKPC-3	1	ctg24A18035_47_KPC	NA	NA	AA261	AA746	5134745	156233	144	none	Tn4401b	3	Tn4401b-3	GTTCT	AAAAC	6	14	Col(pHAD28), Col(pHAD28), IncC, IncFIA(HI1), IncFIB(K), IncR, IncR, pKP1433	aadA2, blaACT-7, blaCARB-2, blaFOX-5, blaKPC-3, cmlA1, mph(E), msr(E), qacE, qnrB19, sul1
24A18CPO037	SAMN34138171	PRJNA855907	Enterobacter	Enterobacter hormaechei subsp. steigerwaltii	254	2018	24A	N	no	blaKPC-3	1	ctg24A18037_23_KPC	NA	NA	AA261	AA746	4905974	168339	102	none	Tn4401b	3	Tn4401b-3	GTTCT	AAAAC	7	13	Col(pHAD28), IncFIA(HI1), IncFIB(K), IncR, pKP1433	blaACT-7, blaKPC-3, qnrB19
24A18CPO038A	SAMN34138172	PRJNA855907	Enterobacter	Enterobacter hormaechei subsp. steigerwaltii	93	2018	24A	N	no	blaKPC-3	1	ctg24A18038A_17_KPC	NA	NA	AA261	AA746	5081002	339105	81	none	Tn4401b	3	Tn4401b-3	GTTCT	AAAAC	5	9	Col(pHAD28), IncFIB(K)	blaACT-7, blaKPC-3, fosA, qnrB19
24A18CPO038B	SAMN34138173	PRJNA855907	Enterobacter	Enterobacter hormaechei subsp. steigerwaltii	93	2018	24A	N	yes	blaKPC-3	1	p24A18038B_A_KPC	AA002	AL008	AA261	AA746	5074480	444745	78	none	Tn4401b	3	Tn4401b-3	GTTCT	AAAAC	5	8	Col(pHAD28), IncFIB(K)	blaACT-7, blaKPC-3, fosA
24A18CPO039	SAMN34138174	PRJNA855907	Enterobacter	Enterobacter hormaechei subsp. steigerwaltii	604	2018	24A	N	yes	blaKPC-3	1	p24A18039_A_KPC	AA002	AL008	AA261	AA746	4713866	184740	49	none	Tn4401b	3	Tn4401b-3	GTTCT	AAAAC	4	6	None	blaACT-7, blaKPC-3
24A18CPO040	SAMN34138175	PRJNA855907	Klebsiella	Klebsiella pneumoniae	3661	2018	24A	Y	yes	blaKPC-3	1	p24A18040_B_KPC	AA002	AL008	AA261	AA746	5735267	5415273	4	none	Tn4401b	3	Tn4401b-3	GTTCT	AAAAC	3	4	IncFIB(K)	blaKPC-3, blaSHV-33, fosA6, OqxA, OqxA, OqxB, OqxB
24A18CPO041	SAMN34138176	PRJNA855907	Enterobacter	Enterobacter hormaechei subsp. hoffmannii	78	2018	24A	N	no	blaKPC-3	1	ctg24A18041_15_KPC	NA	NA	AA261	AA746	4815264	282525	44	none	Tn4401b	3	Tn4401b-3	GTTCT	AAAAC	2	5	Col(pHAD28)	blaACT-5, blaKPC-3, dfrA15, qacE, qnrB19, sul1
24A18CPO042	SAMN34138177	PRJNA855907	Citrobacter	Citrobacter freundii	8	2018	24A	N	no	blaKPC-3	1	ctg24A18042_11_KPC	NA	NA	-	-	5244933	189980	78	none	Tn4401b	3	Tn4401b-3	GTTCT	AAAAC	3	7	Col(pHAD28), IncC	aac(6')-If, aadA1, blaCMY-30, blaCMY-79, blaKPC-3, dfrA1, qacE, qnrB19, sul1, sul2, tet(B)
24A18CPO043	SAMN34138178	PRJNA855907	Klebsiella	Klebsiella pneumoniae	20	2018	24A	N	no	blaKPC-3	1	ctg24A18043_28_KPC	NA	NA	AA261	AA746	5639904	189706	98	none	Tn4401b	3	Tn4401b-3	GTTCT	AAAAC	3	10	IncFIB(K), IncFII(K), IncR	blaKPC-3, blaSHV-187, fosA
24A18CPO044A	SAMN34138179	PRJNA855907	Escherichia	Escherichia coli	224	2018	24A	N	yes	blaKPC-3	1	p24A18044A_A_KPC	AA002	AL008	AA261	AA746	4980104	232340	165	none	Tn4401b	3	Tn4401b-3	GTTCT	AAAAC	3	6	Col(pHAD28), IncFIA, IncFIB(AP001918), IncFII, IncFII(pAMA1167-NDM-5)	aac(3)-IId, aac(6')-Ib-cr, aac(6')-Ib-cr, blaCMY-2, blaKPC-3, blaOXA-1, blaTEM-1B, catB3, mph(A), qnrB19, tet(B)
24A18CPO044B	SAMN34138180	PRJNA855907	Enterobacter	Enterobacter hormaechei subsp. steigerwaltii	45	2018	24A	N	no	blaKPC-3	1	ctg24A18044B_15_KPC	NA	NA	AA261	AA746	4925775	351452	82	none	Tn4401b	3	Tn4401b-3	GTTCT	AAAAC	3	7	Col(pHAD28), IncFIB(pECLA), IncFII(pECLA), repA(pENTd4a)	aph(3'')-Ib, aph(6)-Id, blaACT-15, blaKPC-3, blaTEM-1B, dfrA14, qnrB19, sul2
24A19CPO001	SAMN29503591	PRJNA855907	Enterobacter	Enterobacter hormaechei subsp. steigerwaltii	45	2019	24A	N	no	blaKPC-3	1	ctg24A19001_16_KPC	NA	NA	AA261	AA746	4949524	499182	55	none	Tn4401b	3	Tn4401b-3	GTTCT	AAAAC	3	8	IncFIB(pECLA), IncFII(pECLA)	aph(3'')-Ib, aph(6)-Id, blaACT-15, blaKPC-3, blaLAP-2, blaTEM-1B, dfrA14, qnrS1, sul2
24A19CPO002	SAMN29503592	PRJNA855907	Klebsiella	Klebsiella pneumoniae	258	2019	24A	N	no	blaKPC-3	1	ctg24A19002_54_KPC	NA	NA	AA268	AA761	5843273	144376	185	7008-7075	Tn4401d	2	Tn4401d-2	TCTCT	GTTCT	2	9	ColRNAI, FIA(pBK30683), FII(pBK30683), IncFIB(K), IncFII(K)	aadA1, aph(3'')-Ib, aph(3')-Ia, aph(6)-Id, blaKPC-3, blaOXA-9, blaSHV-182, catA1, dfrA14, fosA6, mph(A), OqxA, OqxA, OqxB, OqxB, sul2
24A19CPO005	SAMN29503594	PRJNA855907	Citrobacter	Citrobacter freundii	493	2019	24A	Y	yes	blaKPC-3	1	p24A19005_B_KPC	AA075	AL270	AA319	AA833	5524017	4960707	4	none	Tn4401b	20	Tn4401b-20	TAATT	TAATT	3	4	IncC, IncHI1A(NDM-CIT), IncHI1B(pNDM-CIT)	aadA2, ant(2'')-Ia, blaCARB-2, blaCMY-2, blaKPC-3, catB3, cmlA1, dfrA19, mph(E), msr(E), qacE, qacE, qnrB32, sul1, sul1, sul1
24A19CPO006B	SAMN29503595	PRJNA855907	Raoultella	Raoultella planticola	-	2019	24A	N	yes	blaKPC-3	1	p24A19006B_A_KPC	AA002	AL008	AA261	AA746	5824233	96147	106	none	Tn4401b	3	Tn4401b-3	GTTCT	AAAAC	5	8	None	blaKPC-3, blaPLA-4A
24A19CPO007	SAMN29503596	PRJNA855907	Citrobacter	Citrobacter freundii	-	2019	24A	N	no	blaKPC-3	1	ctg24A19007_17_KPC	NA	NA	AA261	AA746	5229338	281536	57	none	Tn4401b	3	Tn4401b-3	GTTCT	AAAAC	4	7	Col(pHAD28)	blaCMY-48, blaKPC-3, qnrB19
24A19CPO008	SAMN29503597	PRJNA855907	Pantoea	Pantoea dispersa	-	2019	24A	N	no	blaKPC-3	1	ctg24A19008_23_KPC	NA	NA	AA261	AA746	4834766	135704	86	none	Tn4401b	3	Tn4401b-3	GTTCT	AAAAC	3	6	IncN	aac(6')-Ib-cr, aac(6')-Ib-cr, aadA16, ARR-3, blaKPC-3, dfrA27, qacE, qacE, qnrB6, sul1, sul1, tet(A)
24A19CPO009	SAMN29503598	PRJNA855907	Klebsiella	Klebsiella pneumoniae	253	2019	24A	N	no	blaKPC-3	1	ctg24A19009_24_KPC	NA	NA	AA261	AA746	5622278	148087	164	none	Tn4401b	3	Tn4401b-3	GTTCT	AAAAC	2	9	Col(pHAD28), IncFIB(K), IncFII(pKP91)	blaKPC-3, blaSHV-36, qnrB19
24A19CPO012B	SAMN29503603	PRJNA855907	Klebsiella	Klebsiella pneumoniae	1383	2019	24A	N	yes	blaKPC-3	1	p24A19012B_A_KPC	AA002	AL008	AA261	AA746	5533568	292849	78	none	Tn4401b	3	Tn4401b-3	GTTCT	AAAAC	3	8	Col(pHAD28), IncFIB(K)	blaKPC-3, blaSHV-172, OqxA, OqxA, OqxB, OqxB
24A19CPO012	SAMN29503602	PRJNA855907	Escherichia	Escherichia coli	10	2019	24A	N	no	blaKPC-3	1	ctg24A19012_34_KPC	NA	NA	AA261	AA746	4642690	213406	76	none	Tn4401b	3	Tn4401b-3	GATCA|GTTCT	AAAAC|GATCA	0	3	IncX1	aph(6)-Id, blaKPC-3, blaTEM-1B, dfrA14, qnrS1, sul3, tet(A)
24A19CPO013	SAMN29503604	PRJNA855907	Klebsiella	Klebsiella oxytoca	302	2019	24A	N	yes	blaKPC-3	1	p24A19013_A_KPC	AA002	AL008	AA261	AA746	5854420	251450	73	none	Tn4401b	3	Tn4401b-3	GTTCT	AAAAC	3	6	IncR	aadA2, blaKPC-3, blaOXY-2-7, dfrA12, mph(A), qacE, sul1
24A19CPO014	SAMN29503605	PRJNA855907	Citrobacter	Citrobacter braakii	268	2019	24A	N	no	blaKPC-3	1	ctg24A19014_19_KPC	NA	NA	AA261	AA746	5187965	259258	98	none	Tn4401b	3	Tn4401b-3	GTTCT	AAAAC	2	6	pKPC-CAV1321	blaCMY-101, blaKPC-3, qnrB68
24A19CPO015	SAMN29503606	PRJNA855907	Klebsiella	Klebsiella pneumoniae	20	2019	24A	Y	yes	blaKPC-3	1	p24A19015_B_KPC	AA002	AL008	AA261	AA746	5734548	5123554	22	none	Tn4401b	3	Tn4401b-3	GTTCT	AAAAC	10	15	IncFIB(K), IncFIB(pKPHS1), IncR	blaKPC-3, blaSHV-187, fosA
24A19CPO016A	SAMN29503607	PRJNA855907	Enterobacter	Enterobacter hormaechei subsp. steigerwaltii	417	2019	24A	N	no	blaKPC-3	1	ctg24A19016A_15_KPC	NA	NA	AA261	AA746	4738396	669258	29	none	Tn4401b	3	Tn4401b-3	GTTCT	AAAAC	0	3	None	blaACT-7, blaKPC-3
24A19CPO016B	SAMN29503608	PRJNA855907	Klebsiella	Klebsiella quasipneumoniae subsp. similipneumoniae	1308	2019	24A	N	yes	blaKPC-3	1	p24A19016B_A_KPC	AA002	AL008	AA261	AA746	5613686	138428	132	none	Tn4401b	3	Tn4401b-3	GTTCT	AAAAC	1	7	None	blaKPC-3, blaOKP-B-15
24A19CPO017	SAMN29503609	PRJNA855907	Enterobacter	Enterobacter hormaechei subsp. xiangfangensis	600	2019	24A	N	yes	blaKPC-3	1	p24A19017_A_KPC	AA002	AL008	AA261	AA746	4851480	258941	69	none	Tn4401b	3	Tn4401b-3	GTTCT	AAAAC	2	5	None	aac(3)-IIa, aac(6')-Ib-cr, aac(6')-Ib-cr, aph(3'')-Ib, aph(6)-Id, blaACT-16, blaCTX-M-15, blaKPC-3, blaOXA-1, blaTEM-214, catB3, dfrA14, qnrB1, sul2
24A19CPO018A	SAMN29503610	PRJNA855907	Klebsiella	Klebsiella michiganensis	195	2019	24A	N	no	blaKPC-3	1	ctg24A19018A_32_KPC	NA	NA	AA261	AA746	6033957	169476	77	none	Tn4401b	3	Tn4401b-3	GTTCT	AAAAC	1	3	None	aph(3')-Ia, blaKPC-3, blaOXY-1-1
24A19CPO018B	SAMN29503611	PRJNA855907	Enterobacter	Enterobacter hormaechei subsp. hoffmannii	286	2019	24A	N	no	blaKPC-3	1	ctg24A19018B_19_KPC	NA	NA	AA261	AA746	4997922	196166	117	none	Tn4401b	3	Tn4401b-3	GTTCT	AAAAC	3	9	IncFIB(pECLA), IncFII(pECLA)	blaACT-14, blaKPC-3
24A19CPO019	SAMN29503612	PRJNA855907	Enterobacter	Enterobacter hormaechei subsp. steigerwaltii	88	2019	24A	N	yes	blaKPC-3	1	p24A19019_A_KPC	AA002	AL008	AA261	AA746	4990854	364251	59	none	Tn4401b	3	Tn4401b-3	GTTCT	TGAAT	4	9	Col(pHAD28), IncFIB(pECLA), IncFII(pECLA)	blaACT-7, blaKPC-3, mcr-9, qnrB19
24A19CPO020	SAMN29503613	PRJNA855907	Enterobacter	Enterobacter hormaechei subsp. hoffmannii	145	2019	24A	N	no	blaKPC-3	1	ctg24A19020_23_KPC	NA	NA	AA261	AA746	5136139	79359	213	none	Tn4401b	3	Tn4401b-3	GTTCT	AAAAC	2	7	IncFIB(pHCM2)	blaACT-14, blaKPC-3, mcr-9, qnrB19
24A19CPO022A	SAMN29503615	PRJNA855907	Klebsiella	Klebsiella pneumoniae	1383	2019	24A	N	no	blaKPC-3	1	ctg24A19022A_27_KPC	NA	NA	AA261	AA746	5486118	176391	81	none	Tn4401b	3	Tn4401b-3	GTTCT	AAAAC	1	6	Col(pHAD28), IncFIB(K)	blaKPC-3, blaSHV-172, OqxA, OqxA, OqxB, OqxB
24A19CPO022B	SAMN29503616	PRJNA855907	Escherichia	Escherichia coli	1316	2019	24A	N	no	blaKPC-3	1	ctg24A19022B_19_KPC	NA	NA	AA261	AA746	4671706	63716	163	none	Tn4401b	3	Tn4401b-3	GTTCT	AAAAC	4	7	Col(pHAD28)	blaKPC-3
24A19CPO023	SAMN29503617	PRJNA855907	Klebsiella	Klebsiella oxytoca	223	2019	24A	Y	no	blaKPC-3	1	ctg24A19023_4_KPC	NA	NA	AA326	AA847	6487271	2035150	26	none	Tn4401b	18	Tn4401b-18	GTTCT	AAAAC	7	10	IncC, IncFII(K), IncHI2, IncHI2A, IncR	aac(6')-Ib-cr, aac(6')-Ib-cr, aadA2, ant(3'')-Ia, blaCARB-2, blaFOX-5, blaKPC-3, blaOXA-1, blaOXY-2-8, catA1, catB3, cmlA1, dfrA14
24A19CPO025	SAMN29503618	PRJNA855907	Escherichia	Escherichia coli	5409	2019	24A	N	no	blaKPC-3	1	ctg24A19025_18_KPC	NA	NA	AA261	AA746	4950292	341300	52	none	Tn4401b	3	Tn4401b-3	GTTCT	AAAAC	3	6	None	blaKPC-3, sitABCD
24A19CPO026	SAMN29503619	PRJNA855907	Enterobacter	Enterobacter asburiae	484	2019	24A	N	yes	blaKPC-3	1	p24A19026_A_KPC	AA002	AL008	AA261	AA746	5070152	271689	85	none	Tn4401b	3	Tn4401b-3	GTTCT	AAAAC	2	6	Col(pHAD28), IncFIB(pECLA), IncFII(pECLA)	blaACT-6, blaKPC-3, mcr-9, qnrB81
24A19CPO027	SAMN29503620	PRJNA855907	Klebsiella	Klebsiella pneumoniae	14	2019	24A	N	yes	blaKPC-3	1	p24A19027_A_KPC	AA002	AL008	AA261	AA746	5556150	292986	71	none	Tn4401b	3	Tn4401b-3	GTTCT	AAAAC	5	7	IncFIB(K)	blaKPC-3, blaSHV-100, fosA6, OqxA, OqxA, OqxB, OqxB
24A19CPO032	SAMN29503623	PRJNA855907	Enterobacter	Enterobacter asburiae	484	2019	24A	N	yes	blaKPC-3	1	p24A19032_A_KPC	AA002	AL008	AA261	AA746	5137101	232600	79	none	Tn4401b	3	Tn4401b-3	GTTCT	AAAAC	2	6	Col(pHAD28), IncFIB(pECLA), IncFII(pECLA), IncI2(Delta)	blaACT-6, blaKPC-3, mcr-9, qnrB19
24A19CPO033A	SAMN29503624	PRJNA855907	Klebsiella	Klebsiella pneumoniae	253	2019	24A	N	no	blaKPC-3	1	ctg24A19033A_27_KPC	NA	NA	AA261	AA746	5628990	167400	166	none	Tn4401b	3	Tn4401b-3	GTTCT	AAAAC	3	10	Col(pHAD28), IncFIB(K), IncFII(pKP91)	blaKPC-3, blaSHV-36, qnrB19
24A19CPO033B	SAMN29503625	PRJNA855907	Citrobacter	Citrobacter amalonaticus	-	2019	24A	N	yes	blaKPC-3	1	p24A19033B_A_KPC	AA002	AL008	AA261	AA746	4867097	398520	44	none	Tn4401b	3	Tn4401b-3	GTTCT	AAAAC	2	4	Col(pHAD28)	blaKPC-3, qnrB19
24A19CPO034	SAMN29503626	PRJNA855907	Citrobacter	Citrobacter freundii	8	2019	24A	N	no	blaKPC-3	1	ctg24A19034_28_KPC	NA	NA	AA261	AA746	5203915	156653	107	none	Tn4401b	3	Tn4401b-3	GTTCT	AAAAC	1	6	IncC, IncFIB(K)	aac(3)-IIa, aac(6')-If, aadA1, blaCMY-79, blaFOX-5, blaKPC-3, blaTEM-1A, dfrA1, mcr-10, qacE, sul1, sul2
24A19CPO035	SAMN29503627	PRJNA855907	Enterobacter	Enterobacter hormaechei subsp. xiangfangensis	114	2019	24A	Y	yes	blaKPC-3	1	p24A19035_A_KPC	AA002	AL008	AA261	AA746	5127117	4803190	9	none	Tn4401b	3	Tn4401b-3	GTTCT	AAAAC	4	5	Col(pHAD28), IncHI2, IncHI2A	aac(6')-IIc, aph(3'')-Ib, aph(6)-Id, blaACT-16, blaKPC-3, blaSHV-12, ere(A), mcr-9, qacE, qnrB19, qnrB2, sul1, sul1, sul2
24A19CPO036A	SAMN29503628	PRJNA855907	Enterobacter	Enterobacter hormaechei subsp. steigerwaltii	254	2019	24A	N	no	blaKPC-3	1	ctg24A19036A_24_KPC	NA	NA	AA261	AA746	4909115	169831	112	none	Tn4401b	3	Tn4401b-3	GTTCT	AAAAC	7	13	Col(pHAD28), IncFIA(HI1), IncFIB(K), pKP1433	blaACT-7, blaKPC-3, qnrB19
24A19CPO036C	SAMN29503629	PRJNA855907	Escherichia	Escherichia coli	420	2019	24A	N	yes	blaKPC-3	1	p24A19036C_A_KPC	AA002	AL008	AA261	AA746	4839364	648652	35	none	Tn4401b	3	Tn4401b-3	GTTCT	AAAAC	3	8	Col(pHAD28), Col156, IncFII(29)	blaKPC-3, qnrB19
24A20CPO002	SAMN29503631	PRJNA855907	Escherichia	Escherichia coli	1316	2020	24A	N	no	blaKPC-9	1	ctg24A20002_84_KPC	NA	NA	AA261	AA746	4677048	92761	114	876-937|7792-7836	unknown	unknown	unknown	none	AAAAC	4	7	Col(pHAD28)	blaKPC-9
24A20CPO003	SAMN29503632	PRJNA855907	Klebsiella	Klebsiella pneumoniae	1373	2020	24A	N	no	blaKPC-3	1	ctg24A20003_28_KPC	NA	NA	AA319	AA833	5689709	175969	132	none	Tn4401b	3	Tn4401b-3	TAATT	TAATT	0	5	IncC, IncFIB(K), IncM1, IncR	aadA1, aadA2, ant(2'')-Ia, blaCARB-2, blaFOX-5, blaKPC-3, blaSHV-85, catB3, cmlA1, dfrA1, dfrA12, dfrA19, fosA6, mph(A), mph(E), msr(E), OqxA, OqxA, OqxB, OqxB, qacE, sul1
24A20CPO004	SAMN34138181	PRJNA855907	Citrobacter	Citrobacter freundii	8	2020	24A	N	no	blaKPC-3	1	ctg24A20004_10_KPC	NA	NA	-	-	5244890	164752	79	none	Tn4401b	3	Tn4401b-3	GTTCT	AAAAC	3	7	Col(pHAD28), IncC	aac(6')-If, aadA1, blaCMY-30, blaCMY-79, blaKPC-3, dfrA1, qacE, qnrB19, sul1, sul2, tet(B)
24A20CPO005	SAMN34138182	PRJNA855907	Escherichia	Escherichia coli	69	2020	24A	Y	yes	blaKPC-3	1	p24A20005_A_KPC	AA075	AL270	AA319	AA833	5425884	5084591	4	none	Tn4401b	3	Tn4401b-3	TAATT	TAATT	3	4	IncC, IncN	aadA2, blaCARB-2, blaFOX-5, blaKPC-3, blaTEM-1B, cmlA1, dfrA14, erm(B), mph(A), mph(E), msr(E), qacE, qnrA1, qnrA1, sul1, sul1, sul1, sul1
24A20CPO007A	SAMN34138183	PRJNA855907	Klebsiella	Klebsiella variicola subsp. variicola	1737	2020	24A	Y	yes	blaKPC-3	3	p24A20007A_C_KPC_KPC, p24A20007A_B_KPC	AA030, AA017	AL113, AL066	AA224, AA197	AA700, AA662	5840100	5465809	7	none	Tn4401b	2	Tn4401b-2	ATTTA|GAAAC|GTTCT	ATTTA|GAAAC|GTTCT	6	7	IncFIB(K), IncN2, IncR	aac(6')-Ib-cr, aac(6')-Ib-cr, ARR-3, blaKPC-3, blaKPC-3, blaKPC-3, blaLEN17, blaOXA-1, blaTEM-1B, catB3, qacE, sul1
24A20CPO008	SAMN34138184	PRJNA855907	Klebsiella	Klebsiella pneumoniae	359	2020	24A	N	no	blaKPC-3	1	ctg24A20008_50_KPC	NA	NA	AA261	AA746	5421613	75389	175	none	Tn4401b	3	Tn4401b-3	GTTCT	AAAAC	2	6	IncFIB(K)	blaKPC-3, blaSHV-33, fosA6, OqxA, OqxA, OqxB, OqxB
24A20CPO010	SAMN34138185	PRJNA855907	Citrobacter	Citrobacter freundii	114	2020	24A	N	no	blaKPC-3	1	ctg24A20010_18_KPC	NA	NA	AA261	AA746	5408019	332610	51	none	Tn4401b	3	Tn4401b-3	GTTCT	AAAAC	3	6	Col(pHAD28)	blaCMY-48, blaKPC-3, qnrB19
24A20CPO011	SAMN34138186	PRJNA855907	Citrobacter	Citrobacter freundii	114	2020	24A	N	no	blaKPC-3	1	ctg24A20011_29_KPC	NA	NA	AA226	AA704	5301869	390192	55	none	Tn4401b	3	Tn4401b-3	GTTCT	ATCTG	1	3	IncN	aac(6')-Ib-cr, aac(6')-Ib-cr, aadA16, ARR-3, blaCMY-48, blaKPC-3, dfrA27, qacE, qacE, qnrB6, sul1, sul1
24A20CPO012	SAMN34138187	PRJNA855907	Citrobacter	Citrobacter freundii	8	2020	24A	N	no	blaKPC-3	1	ctg24A20012_6_KPC	NA	NA	-	-	5228658	124640	88	none	Tn4401b	3	Tn4401b-3	GTTCT	AAAAC	2	6	Col(pHAD28), IncC	aac(6')-If, aadA1, blaCMY-30, blaCMY-79, blaKPC-3, dfrA1, qacE, qnrB5, sul1, sul2, tet(B)
24A20CPO013	SAMN34138188	PRJNA855907	Citrobacter	Citrobacter freundii	169	2020	24A	N	no	blaKPC-3	1	ctg24A20013_19_KPC	NA	NA	AA261	AA746	5042430	268070	79	none	Tn4401b	3	Tn4401b-3	GTTCT	AAAAC	1	7	Col(pHAD28), IncFII(Yp)	aac(3)-IId, aadA2, blaCMY-65, blaKPC-3, blaTEM-1B, dfrA12, mph(A), qacE, qnrB38, sul1, sul2
24A20CPO014A	SAMN34138189	PRJNA855907	Citrobacter	Citrobacter freundii	256	2020	24A	N	no	blaKPC-3	1	ctg24A20014A_25_KPC	NA	NA	AA319	AA833	5631828	250885	84	none	Tn4401b	3	Tn4401b-3	TAATT	TAATT	1	5	IncC, pKPC-CAV1321	aadA2, ant(2'')-Ia, blaCARB-2, blaCMY-51, blaFOX-5, blaKPC-3, catB3, cmlA1, dfrA19, mph(E), msr(E), qnrA1, sul1
24A20CPO014B	SAMN34138190	PRJNA855907	Escherichia	Escherichia coli	70	2020	24A	N	no	blaKPC-3	1	ctg24A20014B_29_KPC	NA	NA	AA319	AA833	5271353	108370	139	none	Tn4401b	3	Tn4401b-3	TAATT	TAATT	2	4	IncC, IncFIB(H89-PhagePlasmid)	aadA2, blaCARB-2, blaFOX-5, blaKPC-3, cmlA1, dfrA19, qnrA1, sul1
24A20CPO015	SAMN34138191	PRJNA855907	Escherichia	Escherichia coli	5493	2020	24A	N	no	blaKPC-3	1	ctg24A20015_11_KPC	NA	NA	AA261	AA746	4723051	45294	205	none	Tn4401b	3	Tn4401b-3	GTTCT	AAAAC	1	4	None	blaKPC-3
24A21CPO001A	SAMN34138192	PRJNA855907	Enterobacter	Enterobacter hormaechei subsp. xiangfangensis	182	2021	24A	N	no	blaKPC-3	1	ctg24A21001A_23_KPC	NA	NA	AA261	AA746	4967475	81246	144	none	Tn4401b	3	Tn4401b-3	GTTCT	AAAAC	1	6	IncC	aadA2, ant(2'')-Ia, blaACT-16, blaCARB-2, blaFOX-5, blaKPC-3, cmlA1, dfrA19, mph(E), msr(E), qacE, sul1
24A21CPO001B	SAMN34138193	PRJNA855907	Klebsiella	Klebsiella pneumoniae	37	2021	24A	N	no	blaKPC-3	1	ctg24A21001B_33_KPC	NA	NA	AA261	AA746	5608524	198555	75	none	Tn4401b	3	Tn4401b-3	GTTCT	AAAAC	1	5	IncFIB(K)	aac(6')-Ib-cr, aac(6')-Ib-cr, aph(3'')-Ib, aph(6)-Id, blaCTX-M-15, blaKPC-3, blaOXA-1, blaSHV-81, blaTEM-220, catB3, dfrA14, dfrA14, fosA6, OqxA, OqxA, OqxB, OqxB, qnrB1, sul2, tet(A)
24A21CPO002	SAMN34138194	PRJNA855907	Citrobacter	Citrobacter freundii	8	2021	24A	N	no	blaKPC-3	1	ctg24A21002_9_KPC	NA	NA	-	-	5242104	164844	76	none	Tn4401b	3	Tn4401b-3	GTTCT	AAAAC	2	6	IncC	aac(6')-If, aadA1, blaCMY-30, blaCMY-79, blaKPC-3, dfrA1, qacE, sul1, sul2, tet(B)
24A21CPO005	SAMN34138195	PRJNA855907	Enterobacter	Enterobacter hormaechei subsp. hormaechei	269	2021	24A	N	no	blaKPC-3	1	ctg24A21005_65_KPC	NA	NA	AA261	AA746	5221362	142827	147	none	Tn4401b	3	Tn4401b-3	GTTCT	AAAAC	1	8	IncFII(Yp), IncHI2, IncHI2A	aac(6')-IIc, aadA2, aph(3'')-Ib, aph(6)-Id, blaKPC-3, blaSHV-12, blaTEM-1B, dfrA12, dfrA19, mcr-9, mph(A), qnrB2, sul1, sul2
24A21CPO006	SAMN34138196	PRJNA855907	Citrobacter	Citrobacter freundii	22	2021	24A	N	no	blaKPC-3	1	ctg24A21006_60_KPC	NA	NA	AA225	AA702	5869045	151014	181	none	Tn4401b	2	Tn4401b-2	GTTCT	GTTCT	0	7	FII(Cf), IncC, pKPC-CAV1193, pKPC-CAV1321	aac(3)-IId, aadA1, aadA2, aph(3')-Ia, ARR-2, blaCMY-48, blaKPC-3, blaOXA-10, dfrA1, dfrA12, dfrA14, floR, mph(A), mph(E), msr(E), qacE, sul1, sul2
24A21CPO007	SAMN34138197	PRJNA855907	Enterobacter	Enterobacter hormaechei subsp. steigerwaltii	113	2021	24A	N	no	blaKPC-3	1	ctg24A21007_20_KPC	NA	NA	AA261	AA746	4921007	300086	51	none	Tn4401b	3	Tn4401b-3	GTTCT	AAAAC	5	9	Col(pHAD28)	ant(3'')-Ia, blaACT-15, blaKPC-3, fosA, qacE, qnrB81, sul1
24A21CPO009	SAMN34138198	PRJNA855907	Klebsiella	Klebsiella variicola subsp. variicola	1378	2021	24A	N	no	blaKPC-3	1	ctg24A21009_30_KPC	NA	NA	AA319	AA833	5993168	207425	98	none	Tn4401b	3	Tn4401b-3	TAATT	TAATT	3	6	IncC, IncFIB(K)(pCAV1099-114)	aadA2, ant(2'')-Ia, blaCARB-2, blaFOX-5, blaKPC-3, blaLEN25, catB3, cmlA1, dfrA19, mph(E), msr(E), qnrA1, sul1
24A21CPO011A	SAMN34138199	PRJNA855907	Enterobacter	Enterobacter hormaechei	45	2021	24A	N	no	blaKPC-3	1	ctg24A21011A_19_KPC	NA	NA	AA261	AA746	5060682	313640	75	none	Tn4401b	3	Tn4401b-3	GTTCT	AAAAC	3	9	IncC, IncFIB(pECLA), IncFII(pECLA)	aadA2, ant(2'')-Ia, aph(3'')-Ib, aph(6)-Id, blaACT-15, blaCARB-2, blaFOX-5, blaKPC-3, blaTEM-1B, cmlA1, dfrA14, dfrA19, erm(B), mph(A), mph(E), msr(E), qnrA1, sul1, sul2
24A21CPO011B	SAMN34138200	PRJNA855907	Citrobacter	Citrobacter freundii	114	2021	24A	N	no	blaKPC-3	1	ctg24A21011B_17_KPC	NA	NA	AA261	AA746	5564970	281460	63	none	Tn4401b	3	Tn4401b-3	GTTCT	AAAAC	0	6	None	blaCMY-48, blaKPC-3, dfrA14, erm(B), mph(A)
24A21CPO011C	SAMN34138201	PRJNA855907	Klebsiella	Klebsiella pneumoniae	27	2021	24A	N	no	blaKPC-3	1	ctg24A21011C_27_KPC	NA	NA	AA261	AA746	5461213	137325	130	none	Tn4401b	3	Tn4401b-3	GTTCT	AAAAC	1	8	IncFIB(pECLA), IncR	aph(3'')-Ib, aph(6)-Id, blaKPC-3, blaSHV-40, blaTEM-1B, dfrA14, erm(B), fosA, mph(A), sul2
24A21CPO014	SAMN34138202	PRJNA855907	Enterobacter	Enterobacter hormaechei subsp. steigerwaltii	254	2021	24A	N	no	blaKPC-3	1	ctg24A21014_27_KPC	NA	NA	AA261	AA746	4948645	156657	118	none	Tn4401b	3	Tn4401b-3	GTTCT	AAAAC	5	12	Col(pHAD28), IncFIA(HI1), IncFIB(K), IncN, IncR, pKP1433	aac(6')-Ib-cr, aac(6')-Ib-cr, aadA16, ARR-3, blaACT-7, blaKPC-3, dfrA27, qacE, qnrB19, sul1, tet(A)
28A20CPO001	SAMN29503633	PRJNA855907	Citrobacter	Citrobacter freundii	22	2020	28A	Y	no	blaKPC-3	1	ctg28A20001_1_KPC	NA	NA	-	-	5420133	5009943	6	none	Tn4401b	2	Tn4401b-2	GTTCT	GTTCT	2	3	IncFII(SARC14)	aadA1, blaCMY-48, blaKPC-3, dfrA1, dfrA14
29A15CRGN001	SAMN34138203	PRJNA855907	Klebsiella	Klebsiella pneumoniae	101	2015	29A	Y	yes	blaKPC-2	1	p29A15001_B_KPC	AA017	AL066	AA197	AA662	5736505	5462267	7	none	Tn4401b	1	Tn4401b-1	GTTCT	GTTCT	5	6	IncFIB(K), IncN2	aac(6')-Ib-cr, aac(6')-Ib-cr, aph(3'')-Ib, aph(6)-Id, blaCTX-M-15, blaKPC-2, blaOXA-1, blaSHV-100, blaTEM-1B, catB3, dfrA14, dfrA25, mph(A), qacE, qnrB2, sul1, sul1, sul2
29A15CRGN002	SAMN34138204	PRJNA855907	Klebsiella	Klebsiella pneumoniae	834	2015	29A	N	no	blaKPC-2	1	ctg29A15002_42_KPC	NA	NA	AA326	AA846	5724319	141018	123	none	Tn4401b	1	Tn4401b-1	GTTCT	GTTCT	2	9	IncFIB(K)(pCAV1099-114), IncHI2, IncHI2A, IncN, IncR	aac(6')-IIc, blaKPC-2, blaSHV-12, blaTEM-1B, dfrA14, ere(A), fosA5, mcr-9, OqxA, OqxA, OqxB, OqxB, qacE, qnrS1, sul1, sul2
29A16CRGN002	SAMN34138205	PRJNA855907	Klebsiella	Klebsiella pneumoniae	834	2016	29A	Y	yes	blaKPC-2	2	p29A16002_E_KPC, p29A16002_A_KPC	AA042, AA067	AL143, AL235	AA221, AA326	AA696, AA846	5888172	5276282	8	none	Tn4401b	1	Tn4401b-1	GTTCT|TTACG	ATTAA|GTTCT|TTACG	7	8	IncFIB(K)(pCAV1099-114), IncHI2, IncHI2A, IncN, IncR	aac(6')-IIc, aadA2, aph(3'')-Ib, aph(6)-Id, blaKPC-2, blaKPC-2, blaSHV-12, blaSHV-70, blaTEM-1B, dfrA14, dfrA19, ere(A), fosA5, mcr-9, OqxA, OqxA, OqxB, OqxB, qacE, qacE, qnrS1, sul1, sul1, sul2, tet(D)
29A16CRGN004	SAMN34138206	PRJNA855907	Klebsiella	Klebsiella pneumoniae	834	2016	29A	N	no	blaKPC-2	1	ctg29A16004_33_KPC	NA	NA	AA326	AA846	5749717	213440	119	none	Tn4401b	1	Tn4401b-1	GTTCT	GTTCT	1	8	IncFIB(K)(pCAV1099-114), IncHI2, IncHI2A, IncN, IncR	aac(6')-IIc, blaKPC-2, blaSHV-12, blaTEM-1B, dfrA14, ere(A), fosA5, mcr-9, OqxA, OqxA, OqxB, OqxB, qacE, qnrS1, sul1, sul2
29A16CRGN005	SAMN34138207	PRJNA855907	Klebsiella	Klebsiella pneumoniae	834	2016	29A	N	no	blaKPC-2	1	ctg29A16005_43_KPC	NA	NA	AA326	AA846	5744029	212844	123	none	Tn4401b	1	Tn4401b-1	GTTCT|TTGTA	GTTCT|TTGTA	2	8	IncFIB(K)(pCAV1099-114), IncHI2, IncHI2A, IncN, IncR	aac(6')-IIc, aadA2, aph(3'')-Ib, aph(6)-Id, blaKPC-2, blaSHV-155, blaTEM-1B, dfrA14, dfrA19, ere(A), fosA5, mcr-9, OqxA, OqxA, OqxB, OqxB, qacE, qnrS1, sul1, sul2, tet(D)
29A16CRGN012	SAMN34138208	PRJNA855907	Klebsiella	Klebsiella pneumoniae	101	2016	29A	Y	yes	blaKPC-2	1	p29A16012_A_KPC	AA017	AL066	AA197	AA662	5690000	4939796	22	none	Tn4401b	1	Tn4401b-1	GTTCT	GTTCT	2	4	IncFIB(K), IncN2	aac(6')-Ib-cr, aac(6')-Ib-cr, aph(3'')-Ib, aph(6)-Id, blaCTX-M-15, blaKPC-2, blaOXA-1, blaSHV-100, blaTEM-1B, catB3, dfrA25, mph(A), qacE, qnrB2, sul1, sul1, sul2
29A16CRGN013	SAMN34138209	PRJNA855907	Escherichia	Escherichia coli	410	2016	29A	N	no	blaKPC-2	1	ctg29A16013_36_KPC	NA	NA	AA197	AA662	4886758	233287	71	none	Tn4401b	1	Tn4401b-1	GTTCT	GTTCT	0	4	Col156, IncFIB(AP001918), IncN2	aac(6')-Ib-cr, aac(6')-Ib-cr, blaCTX-M-15, blaKPC-2, blaOXA-1, blaTEM-1B, catB3, dfrA25, mph(A), qacE, qnrB2, sul1, sul1, tet(A)
29A16CRGN015	SAMN34138210	PRJNA855907	Klebsiella	Klebsiella pneumoniae	101	2016	29A	N	no	blaKPC-2	1	ctg29A16015_41_KPC	NA	NA	AA197	AA662	5784418	269123	102	none	Tn4401b	1	Tn4401b-1	GTTCT	GTTCT	3	7	IncFIB(K), IncN2	aac(6')-Ib-cr, aac(6')-Ib-cr, aph(3'')-Ib, aph(6)-Id, blaKPC-2, blaOXA-1, blaSHV-100, blaTEM-1B, catB3, dfrA14, dfrA25, mph(A), qnrB2, sul1, sul2
29A16CRGN016	SAMN34138211	PRJNA855907	Escherichia	Escherichia coli	410	2016	29A	N	yes	blaKPC-2	1	p29A16016_A_KPC	AA017	AL066	AA197	AA662	4799441	221044	68	none	Tn4401b	1	Tn4401b-1	GTTCT	GTTCT	1	2	IncN2	blaKPC-2, blaTEM-1B, dfrA25, mph(A), qacE, qnrB2, sul1, sul1
29A16CRGN017	SAMN34138212	PRJNA855907	Klebsiella	Klebsiella pneumoniae	502	2016	29A	N	no	blaKPC-2	1	ctg29A16017_27_KPC	NA	NA	AA197	AA662	5398054	183442	87	none	Tn4401b	1	Tn4401b-1	GTTCT	GTTCT	2	8	IncFIB(K)(pCAV1099-114), IncN2, IncR	blaKPC-2, blaSHV-62, blaTEM-1B, dfrA25, fosA6, mph(A), qacE, qnrB2, sul1, sul1
29A19CPO002	SAMN29503637	PRJNA855907	Citrobacter	Citrobacter freundii	22	2019	29A	Y	no	blaKPC-2	1	ctg29A19002_1_KPC	NA	NA	AA345	AA879	5666973	5017006	4	none	Tn4401b	1	Tn4401b-1	GTTCT	GTTCT	2	4	IncFII(Yp), IncN2, pKPC-CAV1321	aac(3)-IId, aac(6')-Ib-cr, aac(6')-Ib-cr, aadA1, ARR-3, blaCMY-48, blaKPC-2, blaOXA-1, blaTEM-1B, blaTEM-1B, catB3, dfrA1, dfrA25, mph(A), qacE, qnrB19, qnrB2, sul1, sul1, sul2, tet(B), tet(D)
29A19CPO003	SAMN29503638	PRJNA855907	Citrobacter	Citrobacter freundii	22	2019	29A	N	no	blaKPC-2	1	ctg29A19003_50_KPC	NA	NA	AA197	AA662	5537366	173636	134	none	Tn4401b	1	Tn4401b-1	AAACA|GTTCT	AAACA|GTTCT	1	7	IncFII(Yp), IncN2, pKPC-CAV1321	aac(3)-IId, aac(6')-Ib-cr, aac(6')-Ib-cr, aadA1, ARR-3, blaCMY-48, blaKPC-2, blaOXA-1, blaTEM-1B, catB3, dfrA1, dfrA25, mph(A), qnrB19, qnrB2, sul1, sul2, tet(B), tet(D)
29A19CPO004A	SAMN29503639	PRJNA855907	Klebsiella	Klebsiella pneumoniae	273	2019	29A	N	no	blaKPC-2	1	ctg29A19004A_29_KPC	NA	NA	AA268	AA762	5535672	300183	86	none	Tn4401b	1	Tn4401b-1	GTTCT	GTTCT	3	6	ColpVC, IncFIB(K), IncN2	aac(3)-IIa, aac(6')-Ib-cr, aac(6')-Ib-cr, aph(3'')-Ib, aph(6)-Id, blaCTX-M-15, blaKPC-2, blaOXA-1, blaSHV-67, blaTEM-1B, catB3, dfrA14, dfrA25, fosA, mph(A), OqxA, OqxA, OqxB, OqxB, qnrB2, sul1, sul2, tet(A)
29A19CPO004B	SAMN29503640	PRJNA855907	Citrobacter	Citrobacter freundii	22	2019	29A	N	no	blaKPC-2	1	ctg29A19004B_31_KPC	NA	NA	AA197	AA662	5487065	242160	116	none	Tn4401b	1	Tn4401b-1	GTTCT	GTTCT	1	5	IncFII(Yp), IncN2, pKPC-CAV1321	aac(3)-IId, aac(6')-Ib-cr, aac(6')-Ib-cr, aadA1, ARR-3, blaCMY-48, blaKPC-2, blaOXA-1, blaTEM-1B, catB3, dfrA1, dfrA25, mph(A), qnrB19, qnrB2, sul1, sul2, tet(B), tet(D)
29A19CPO005	SAMN29503641	PRJNA855907	Enterobacter	Enterobacter asburiae	29	2019	29A	Y	yes	blaKPC-2	2	p29A19005_A_KPC, ctg29A19005_2_KPC	AA017	AL066	AA197	AA662	5056363	1910292	29	none	Tn4401b	1	Tn4401b-1	GTTCT|TTTAT	GTTCT|TTTAT	10	12	IncFIB(pECLA), IncFII(pECLA), IncFII(pECLA), IncN2	blaACT-6, blaKPC-2, blaKPC-2, blaTEM-1B, dfrA25, mcr-10, mph(A), qacE, qnrB2, sul1, sul1
29A19CPO006	SAMN29503642	PRJNA855907	Enterobacter	Enterobacter asburiae	29	2019	29A	N	no	blaKPC-2	1	ctg29A19006_25_KPC	NA	NA	AA197	AA662	4927907	192999	100	none	Tn4401b	1	Tn4401b-1	GTTCT	GTTCT	1	7	IncFIB(pECLA), IncFII(pECLA), IncFII(pECLA), IncN2	blaACT-6, blaKPC-2, blaTEM-1B, dfrA25, mcr-10, mph(A), qacE, qnrB2, sul1, sul1
29A19CPO007	SAMN29503643	PRJNA855907	Klebsiella	Klebsiella pneumoniae	846	2019	29A	N	no	blaKPC-2	1	ctg29A19007_21_KPC	NA	NA	AA197	AA662	5572562	364441	59	none	Tn4401b	1	Tn4401b-1	GTTCT	GTTCT	0	3	IncFIB(K), IncN2	blaKPC-2, blaSHV-148, blaTEM-1B, dfrA25, fosA6, mph(A), OqxA, OqxA, OqxB, OqxB, qacE, qnrB2, sul1, sul1
29A19CPO008	SAMN29503644	PRJNA855907	Enterobacter	Enterobacter hormaechei subsp. hoffmannii	97	2019	29A	N	no	blaKPC-2	1	ctg29A19008_32_KPC	NA	NA	AA326	AA846	4988162	173997	88	none	Tn4401b	1	Tn4401b-1	GTTCT	GTTCT	2	7	IncFIA(HI1), IncFIB(pQil), IncFII(pECLA), IncHI2, IncHI2A	aadA2, aph(3'')-Ib, aph(3')-Ia, aph(6)-Id, blaACT-5, blaKPC-2, blaTEM-1B, dfrA19, fosA, mcr-9, qnrB2, sul1, sul2
29A19CPO009	SAMN29503645	PRJNA855907	Klebsiella	Klebsiella oxytoca	202	2019	29A	N	no	blaKPC-2	1	ctg29A19009_28_KPC	NA	NA	AA197	AA662	6208764	164572	100	none	Tn4401b	1	Tn4401b-1	GTTCT	GTTCT	0	5	IncN2	aph(3')-Ia, blaKPC-2, blaOXY-1-7, blaTEM-1B, dfrA25, mph(A), qacE, qnrB2, sul1, sul1
29A19CPO010	SAMN29503646	PRJNA855907	Citrobacter	Citrobacter freundii	22	2019	29A	N	no	blaKPC-2	1	ctg29A19010_27_KPC	NA	NA	AA197	AA662	5264069	250967	92	none	Tn4401b	1	Tn4401b-1	GTTCT	GTTCT	1	4	IncFII(Yp), IncN2	aac(3)-IId, aac(6')-Ib-cr, aac(6')-Ib-cr, aadA1, ARR-3, blaCMY-48, blaKPC-2, blaOXA-1, blaTEM-1B, catB3, dfrA1, dfrA25, mph(A), qnrB19, qnrB2, sul1, sul2, tet(D)
29A19CPO014	SAMN29503649	PRJNA855907	Enterobacter	Enterobacter asburiae	29	2019	29A	N	no	blaKPC-2	1	ctg29A19014_25_KPC	NA	NA	AA197	AA662	4928011	192628	101	none	Tn4401b	1	Tn4401b-1	GTTCT	GTTCT	1	7	IncFIB(pECLA), IncFII(pECLA), IncFII(pECLA), IncN2	blaACT-6, blaKPC-2, blaTEM-1B, dfrA25, mcr-10, mph(A), qacE, qnrB2, sul1, sul1
29A19CPO015	SAMN29503650	PRJNA855907	Citrobacter	Citrobacter farmeri	686	2019	29A	Y	yes	blaKPC-2	1	p29A19015_C_KPC	AA017	AL066	AA197	AA662	5484149	5022652	12	none	Tn4401b	1	Tn4401b-1	GTTCT	GTTCT	9	11	IncN2, IncX5, pKPC-CAV1321	blaKPC-2, blaTEM-1B, dfrA25, mph(A), qacE, qnrB2, sul1, sul1
29A19CPO017	SAMN29503652	PRJNA855907	Citrobacter	Citrobacter freundii	22	2019	29A	N	no	blaKPC-2	1	ctg29A19017_29_KPC	NA	NA	AA197	AA662	5537171	242160	133	none	Tn4401b	1	Tn4401b-1	GTTCT	GTTCT	0	5	IncFII(Yp), IncN2, pKPC-CAV1321	aac(3)-IId, aac(6')-Ib-cr, aac(6')-Ib-cr, aadA1, ARR-3, blaCMY-48, blaKPC-2, blaOXA-1, blaTEM-1B, catB3, dfrA1, dfrA25, mph(A), qnrB19, qnrB2, sul1, sul2, tet(B), tet(D)
29A19CPO018	SAMN29503653	PRJNA855907	Klebsiella	Klebsiella pneumoniae	846	2019	29A	N	no	blaKPC-2	1	ctg29A19018_24_KPC	NA	NA	AA197	AA662	5564063	284054	72	none	Tn4401b	1	Tn4401b-1	GTTCT	GTTCT	0	3	IncFIB(K), IncN2	blaKPC-2, blaSHV-148, blaTEM-1B, dfrA25, fosA6, mph(A), OqxA, OqxA, OqxB, OqxB, qacE, sul1
29A20CPO005	SAMN29503662	PRJNA855907	Escherichia	Escherichia coli	12	2020	29A	Y	yes	blaKPC-2	1	p29A20005_B_KPC	AA017	AL066	AA197	AA662	5276281	5085334	3	none	Tn4401b	1	Tn4401b-1	GTTCT	GTTCT	2	3	Col156, IncFII(29), IncN2	blaKPC-2, blaTEM-1B, dfrA25, mph(A), qacE, sul1
29A20CPO006	SAMN29503663	PRJNA855907	Citrobacter	Citrobacter koseri	29	2020	29A	Y	no	blaKPC-2	1	ctg29A20006_1_KPC	NA	NA	-	-	4946072	4736497	5	none	Tn4401b	1	Tn4401b-1	TTTAT	TTTAT	4	5	IncFIB(pECLA), IncFII(pECLA), IncFII(pECLA)	blaACT-6, blaKPC-2, mcr-10
29A20CPO011	SAMN29503667	PRJNA855907	Citrobacter	Citrobacter freundii	22	2020	29A	Y	no	blaKPC-2	1	ctg29A20011_1_KPC	NA	NA	AA345	AA879	5358288	5017284	2	none	Tn4401b	1	Tn4401b-1	GTTCT	GTTCT	0	2	IncFII(Yp), IncN2	aac(3)-IId, aac(6')-Ib-cr, aac(6')-Ib-cr, aadA1, ARR-3, blaCMY-48, blaKPC-2, blaOXA-1, blaTEM-1B, blaTEM-1B, catB3, dfrA1, dfrA25, mph(A), qacE, qnrB19, qnrB2, sul1, sul1, sul2, tet(D)
29A20CPO012	SAMN29503668	PRJNA855907	Enterobacter	Enterobacter asburiae	29	2020	29A	N	no	blaKPC-2	1	ctg29A20012_34_KPC	NA	NA	AA197	AA662	4871217	124442	118	none	Tn4401b	1	Tn4401b-1	GTTCT	GTTCT	1	7	IncFIB(pECLA), IncFII(pECLA), IncFII(pECLA), IncN2	blaACT-6, blaKPC-2, blaTEM-1B, dfrA25, mcr-10, mph(A), qacE, qnrB2, sul1, sul1
29A20CPO014	SAMN29503670	PRJNA855907	Enterobacter	Enterobacter kobei	271	2020	29A	N	no	blaKPC-2	1	ctg29A20014_30_KPC	NA	NA	AA197	AA662	5020108	208702	87	none	Tn4401b	1	Tn4401b-1	GTTCT	GTTCT	3	6	IncFIB(pECLA), IncFII(pECLA), IncN2	blaACT-9, blaKPC-2, blaTEM-1B, dfrA25, mcr-10, mph(A), qacE, qnrB2, sul1, sul1
29A20CPO016	SAMN29503671	PRJNA855907	Citrobacter	Citrobacter farmeri	-	2020	29A	N	no	blaKPC-2	1	ctg29A20016_26_KPC	NA	NA	AA197	AA662	5491827	273784	63	none	Tn4401b	1	Tn4401b-1	GTTCT	GTTCT	0	3	IncHI1A(NDM-CIT), IncHI1B(pNDM-CIT), IncN2	blaKPC-2, blaTEM-1B
29A20CPO017	SAMN29503672	PRJNA855907	Enterobacter	Enterobacter hormaechei subsp. hoffmannii	1644	2020	29A	N	no	blaKPC-2	1	ctg29A20017_47_KPC	NA	NA	AA326	AA846	4916619	172636	97	none	Tn4401b	1	Tn4401b-1	GTTCT	GTTCT	4	7	IncHI2, IncHI2A	aac(3)-IIa, aac(6')-Ib-cr, aac(6')-Ib-cr, ant(3'')-Ia, aph(3'')-Ib, aph(6)-Id, blaACT-14, blaCTX-M-15, blaKPC-2, blaOXA-1, blaSHV-12, blaTEM-1B, catA1, catB3, dfrA14, mcr-9, qnrB1, sul2
29A20CPO018	SAMN29503673	PRJNA855907	Citrobacter	Citrobacter freundii	257	2020	29A	N	no	blaKPC-2	1	ctg29A20018_51_KPC	NA	NA	AA326	AA846	5461378	120568	126	none	Tn4401b	1	Tn4401b-1	GTTCT	GTTCT	0	3	IncHI2, IncHI2A	aac(3)-IId, aac(6')-Ib-cr, aac(6')-Ib-cr, aac(6')-IIc, aadA16, aadA2, aph(3'')-Ib, aph(6)-Id, ARR-3, blaCMY-51, blaKPC-2, blaSHV-12, blaTEM-1B, dfrA19, dfrA27, mcr-9, mph(A), qacE, qnrB6, sul1, sul2, tet(D)
29A20CPO019	SAMN29503674	PRJNA855907	Citrobacter	Citrobacter freundii	22	2020	29A	N	no	blaKPC-2	1	ctg29A20019_42_KPC	NA	NA	AA197	AA662	5228843	208312	93	none	Tn4401b	1	Tn4401b-1	GTTCT	AAGAT	1	6	IncFII(Yp)	aac(6')-Ib-cr, aac(6')-Ib-cr, aadA1, ARR-3, blaCMY-48, blaKPC-2, blaOXA-1, catB3, dfrA1, mph(A), qnrB19, qnrB2, sul1
29A20CPO021	SAMN29503676	PRJNA855907	Enterobacter	Enterobacter hormaechei subsp. steigerwaltii	566	2020	29A	N	no	blaKPC-2	1	ctg29A20021_34_KPC	NA	NA	AA197	AA662	5066483	138058	134	none	Tn4401b	1	Tn4401b-1	GTTCT	GTTCT	2	8	IncC, IncN2, IncR	aadA4, blaACT-7, blaFOX-5, blaKPC-2, blaTEM-1B, dfrA25, mph(A), qnrB2, sul1
29A21CPO001	SAMN34138213	PRJNA855907	Citrobacter	Citrobacter freundii	22	2021	29A	N	no	blaKPC-2	1	ctg29A21001_52_KPC	NA	NA	AA197	AA662	5519630	128975	158	none	Tn4401b	1	Tn4401b-1	GTTCT	AAGAT	1	5	IncFII(Yp), IncN2, pKPC-CAV1321	aac(6')-Ib-cr, aac(6')-Ib-cr, aadA1, ARR-3, blaCMY-48, blaKPC-2, blaOXA-1, catB3, dfrA1, dfrA25, mph(A), qnrB19, qnrB2, sul1, sul2, tet(B), tet(D)
29A21CPO002	SAMN34138214	PRJNA855907	Citrobacter	Citrobacter freundii	22	2021	29A	N	no	blaKPC-2	1	ctg29A21002_47_KPC	NA	NA	AA197	AA662	5232949	121893	122	none	Tn4401b	1	Tn4401b-1	GTTCT	GTTCT	1	6	IncFII(Yp)	aac(3)-IId, aac(6')-Ib-cr, aac(6')-Ib-cr, aadA1, ARR-3, blaCMY-48, blaKPC-2, blaOXA-1, blaTEM-1B, catB3, dfrA1, mph(A), qnrB19, qnrB2, sul1, sul2, tet(D)
29A21CPO003	SAMN34138215	PRJNA855907	Enterobacter	Enterobacter hormaechei subsp. hoffmannii	102	2021	29A	N	no	blaKPC-2	1	ctg29A21003_60_KPC	NA	NA	AA326	AA846	5175584	114450	156	none	Tn4401b	1	Tn4401b-1	GTTCT	GTTCT	2	6	IncFIA(HI1), IncHI2, IncHI2A, pXuzhou21	aac(6')-Ib-cr, aac(6')-Ib-cr, aadA16, aadA2, aph(3'')-Ib, aph(6)-Id, ARR-3, blaACT-5, blaKPC-2, blaSHV-12, dfrA19, dfrA27, mcr-9, qacE, qnrB6, sul1, tet(D)
29A21CPO006	SAMN34138216	PRJNA855907	Serratia	Serratia liquefaciens	-	2021	29A	N	yes	blaKPC-2	1	p29A21006_A_KPC	AA124	AL404	AA230	AA709	5164042	312842	41	none	Tn4401b	1	Tn4401b-1	TTATA	TTATA	1	2	IncX5	blaKPC-2
31A1213CRGN001	SAMN34138217	PRJNA855907	Klebsiella	Klebsiella pneumoniae	219	2013	31A	N	no	blaKPC-3	1	ctg31A1213001_17_KPC	NA	NA	AA226	AA704	5262766	417560	48	none	Tn4401b	3	Tn4401b-3	GTTCT	GTTCT	1	3	IncN	aac(6')-Ib, aac(6')-Ib-cr, aadA1, aph(3'')-Ib, aph(6)-Id, blaKPC-3, blaOXA-9, blaSHV-187, blaTEM-1A, dfrA14, fosA, OqxA, OqxA, OqxB, OqxB, sul2, tet(D)
31A1314CRGN002	SAMN34138218	PRJNA855907	Kluyvera	Kluyvera cryocrescens	-	2013	31A	N	no	blaKPC-3	1	ctg31A1314002_23_KPC	NA	NA	AA226	AA704	4967842	458642	71	none	Tn4401b	21	Tn4401b-21	GTTCT	GTTCT	1	7	IncFIB(K), IncN, IncR	aac(6')-Ib, aac(6')-Ib-cr, aadA1, aadA2, aph(3'')-Ib, aph(6)-Id, blaKLUC-3, blaKPC-3, blaOXA-9, blaTEM-1A, dfrA12, dfrA14, qacE, sul1, sul2, tet(D)
31A14CRGN001	SAMN34138219	PRJNA855907	Klebsiella	Klebsiella pneumoniae	512	2014	31A	N	no	blaKPC-3	1	ctg31A14001_29_KPC	NA	NA	AA268	AA761	5710414	270158	122	7020-7118	Tn4401a	7	Tn4401a-7	ATTGA	ATTGA	0	5	ColRNAI, IncFIB(K), IncFIB(pQil), IncFII(K), IncX3	aac(6')-Ib, aac(6')-Ib-cr, aadA2, aph(3')-Ia, blaKPC-3, blaOXA-9, blaSHV-182, blaTEM-1A, catA1, dfrA12, fosA6, mph(A), OqxA, OqxA, OqxB, OqxB, qacE, sul1
31A16CRGN001	SAMN34138220	PRJNA855907	Serratia	Serratia marcescens	-	2016	31A	N	no	blaKPC-3	1	ctg31A16001_53_KPC	NA	NA	AA226	AA704	5437556	137320	106	none	Tn4401b	8	Tn4401b-8	GTTCT	GTTCT	4	9	IncFIB(K), IncN	aac(6')-Ib, aac(6')-Ib-cr, aadA1, aph(3'')-Ib, aph(6)-Id, blaKPC-3, blaOXA-9, blaTEM-40, dfrA14, sul2, tet(41), tet(D)
31A16CRGN003	SAMN34138221	PRJNA855907	Serratia	Serratia marcescens	-	2016	31A	Y	no	blaKPC-3	1	p31A16003_B_KPC	AA007	AL033	AA226	AA704	5597260	5321374	8	none	Tn4401b	8	Tn4401b-8	GTTCT	GTTCT	7	8	IncFIB(K), IncN	aac(6')-Ib, aac(6')-Ib-cr, aadA1, aph(3'')-Ib, aph(6)-Id, blaKPC-3, blaOXA-9, blaTEM-40, dfrA14, sul2, tet(41), tet(D)
31A16CRGN004	SAMN34138222	PRJNA855907	Serratia	Serratia marcescens	-	2016	31A	Y	yes	blaKPC-2	1	p31A16004_B_KPC	AA042	AL144	AA221	AA697	5726927	5366133	4	none	Tn4401b	1	Tn4401b-1	CTTTT	CTTTT	3	4	IncC, IncFII(pECLA)	aac(3)-IId, aadA2, aadA2, ant(2'')-Ia, blaCARB-2, blaKPC-2, blaTEM-1B, cmlA1, dfrA12, mph(A), qacE, qacE, qacL, qnrA1, sul1, sul1, sul1, tet(41)
31A17CRGN006	SAMN34138223	PRJNA855907	Serratia	Serratia marcescens	-	2017	31A	Y	no	blaKPC-3	1	p31A17006_B_KPC	AA007	AL033	AA226	AA704	5590352	3050344	14	none	Tn4401b	8	Tn4401b-8	GTTCT	GTTCT	7	9	IncFIB(K), IncN	aac(6')-Ib, aac(6')-Ib-cr, aadA1, aph(3'')-Ib, aph(6)-Id, blaKPC-3, blaOXA-9, blaTEM-40, dfrA14, sul2, tet(41), tet(D)
31A18CPO005	SAMN34138224	PRJNA855907	Serratia	Serratia marcescens	-	2018	31A	N	no	blaKPC-2	1	ctg31A18005_52_KPC	NA	NA	-	-	5505360	119458	141	1-380|9128-10006	unknown	unknown	unknown	none	none	0	4	IncC, IncFIB(pECLA), IncFII(pECLA)	aac(3)-IId, aadA2, ant(2'')-Ia, blaCARB-2, blaFOX-5, blaKPC-2, blaTEM-1B, catB3, cmlA1, dfrA19, mph(A), qacE, sul1, tet(41)
31A19CPO002	SAMN29503679	PRJNA855907	Citrobacter	Citrobacter freundii	91	2019	31A	Y	yes	blaKPC-3	1	p31A19002_C_KPC	AA007	AL033	AA226	AA704	5515105	5050086	8	none	Tn4401b	3	Tn4401b-3	GTTCT	GTTCT	7	8	IncN, pKPC-CAV1321	aac(3)-IId, aac(6')-Ib, aac(6')-Ib-cr, aac(6')-If, aadA1, aadA2, aph(3'')-Ib, aph(6)-Id, blaCMY-150, blaKPC-3, blaOXA-9, blaTEM-1A, blaTEM-57, dfrA12, dfrA14, formA, mph(A), qacE, qnrB38, sul1, sul2, tet(D)
31A19CPO003	SAMN29503680	PRJNA855907	Citrobacter	Citrobacter freundii	22	2019	31A	N	no	blaKPC-2	1	ctg31A19003_41_KPC	NA	NA	AA198	AA663	5277828	229291	86	none	Tn4401b	1	Tn4401b-1	TAATG|TAGAA	TAATG|TAGAA	0	8	IncP1, IncX1	aadA1, blaCMY-48, blaKPC-2, blaTEM-1A, dfrA1, qacE, sul1, tet(D)
31A19CPO004	SAMN29503681	PRJNA855907	Enterobacter	Enterobacter hormaechei subsp. hoffmannii	97	2019	31A	Y	yes	blaKPC-3	1	p31A19004_D_KPC	AA007	AL033	AA226	AA704	5244386	4600958	9	none	Tn4401b	3	Tn4401b-3	GTTCT	GATTA	6	7	IncFIB(pECLA), IncFII(pECLA), IncHI2, IncHI2A, IncN	aac(6')-Ib-cr, aac(6')-Ib-cr, aac(6')-Ib-cr, aac(6')-Ib-cr, aadA16, aadA2, aph(3')-Ia, ARR-3, blaACT-5, blaKPC-3, dfrA27, fosA, qacE, qacE, qacE, qnrB2, qnrB6, sul1, sul1, sul1, sul1, sul2
31A19CPO005	SAMN29503682	PRJNA855907	Citrobacter	Citrobacter freundii	22	2019	31A	N	no	blaKPC-2	1	ctg31A19005_50_KPC	NA	NA	AA198	AA663	5375021	195724	200	none	Tn4401b	1	Tn4401b-1	TAATG|TAGAA	TAATG|TAGAA	0	9	IncP1, IncX1	aadA1, ant(2'')-Ia, blaCMY-48, blaKPC-2, blaTEM-1A, dfrA1, qacE, sul1, tet(D)
31A19CPO006B	SAMN29503683	PRJNA855907	Klebsiella	Klebsiella pneumoniae	35	2019	31A	N	no	blaKPC-3	1	ctg31A19006B_36_KPC	NA	NA	AA226	AA704	5712145	287319	99	none	Tn4401b	3	Tn4401b-3	GTTCT	GATTA	0	5	IncFIB(K), IncN, IncR	aac(6')-Ib-cr, aac(6')-Ib-cr, aadA1, aadA16, ARR-3, blaKPC-3, blaSHV-33, dfrA1, dfrA27, fosA6, OqxA, OqxA, OqxB, OqxB, qacE, sul1
31A19CPO007	SAMN29503684	PRJNA855907	Enterobacter	Enterobacter hormaechei subsp. hormaechei	428	2019	31A	Y	no	blaKPC-3	1	ctg31A19007_1_KPC	NA	NA	-	-	5273028	4678133	8	none	Tn4401b	3	Tn4401b-3	GTTCT	GTTCT	5	7	IncHI1A(NDM-CIT), IncHI1B(pNDM-CIT), IncR	aac(3)-IId, aadA2, aadA2, aadA5, ant(2'')-Ia, blaCARB-2, blaKPC-3, blaOXA-2, blaTEM-1B, dfrA12, mph(A), qacE, qacE, qnrA1, sul1, sul1, tet(A)
31A19CPO008	SAMN29503685	PRJNA855907	Klebsiella	Klebsiella quasipneumoniae subsp. similipneumoniae	138	2019	31A	N	no	blaKPC-3	1	ctg31A19008_21_KPC	NA	NA	AA261	AA746	5446593	248171	83	none	Tn4401b	3	Tn4401b-3	GTTCT	GTTCT	3	7	IncFIB(K)	aadA5, ant(2'')-Ia, blaKPC-3, blaOKP-B-2, blaOXA-2, blaTEM-1B, qacE, sul1
31A19CPO009	SAMN29503686	PRJNA855907	Citrobacter	Citrobacter freundii	22	2019	31A	Y	yes	blaKPC-2	2	p31A19009_B_KPC_KPC	AA059	AL196	AA222	AA698	5478290	5080382	9	none	Tn4401b	1	Tn4401b-1	TAATG|TAGAA	TAATG|TAGAA	7	9	IncP1, IncX1	aadA1, aadA1, blaCMY-48, blaKPC-2, blaKPC-2, blaTEM-1A, dfrA1, dfrA1, qacE, sul1, tet(D)
31A19CPO012	SAMN29503688	PRJNA855907	Serratia	Serratia marcescens	-	2019	31A	N	no	blaKPC-3	1	ctg31A19012_89_KPC	NA	NA	AA221	AA695	5449159	67711	157	none	Tn4401b	8	Tn4401b-8	GTTCT	GTTCT	6	12	IncFIB(K), IncN	aac(6')-Ib, aac(6')-Ib-cr, aadA1, aph(3'')-Ib, aph(6)-Id, blaKPC-3, blaOXA-9, blaTEM-40, dfrA14, sul2, tet(41), tet(D)
31A20CPO001	SAMN29503689	PRJNA855907	Citrobacter	Citrobacter freundii	22	2020	31A	Y	yes	blaKPC-2	2	p31A20001_F_KPC_KPC	AA059	AL196	AA222	AA698	6113691	5152421	8	none	Tn4401b	1	Tn4401b-1	TAATG|TAGAA	TAATG|TAGAA	7	8	FII(Cf), IncFII(Yp), IncHI1A(NDM-CIT), IncHI1B(pNDM-CIT), IncP1	aadA1, ant(2'')-Ia, ant(2'')-Ia, blaCMY-48, blaKPC-2, blaKPC-2, dfrA1, mcr-9, qacE, qacE, sul1, sul1, tet(A)
31A20CPO002	SAMN29503690	PRJNA855907	Klebsiella	Klebsiella pneumoniae	15	2020	31A	N	no	blaKPC-3	1	ctg31A20002_29_KPC	NA	NA	AA225	AA701	5495988	224226	103	none	Tn4401b	2	Tn4401b-2	TACTC	TACTC	2	7	IncFIA(HI1), IncFIB(K), IncR, pKPC-CAV1193	aac(6')-Ib-cr, aac(6')-Ib-cr, aph(3'')-Ib, aph(6)-Id, ARR-3, blaCTX-M-15, blaKPC-3, blaOXA-1, blaSHV-100, blaTEM-1B, catB3, dfrA14, fosA6, OqxA, OqxA, OqxB, OqxB, qacE, qnrB4, qnrS1, sul1, sul2
31A20CPO003	SAMN29503691	PRJNA855907	Klebsiella	Klebsiella pneumoniae	5209	2020	31A	N	no	blaKPC-3	1	ctg31A20003_53_KPC	NA	NA	AA225	AA701	5434889	169944	101	none	Tn4401b	2	Tn4401b-2	AAGAT|AGGAA|TACTC	AAGAT|AGGAA|TACTC	0	5	IncFIB(K), IncR, pKPC-CAV1193	blaKPC-3, blaSHV-96, fosA, OqxA, OqxA, OqxB, OqxB, qnrS1
31A20CPO004	SAMN29503692	PRJNA855907	Klebsiella	Klebsiella pneumoniae	225	2020	31A	N	no	blaKPC-3	1	ctg31A20004_56_KPC	NA	NA	AA226	AA704	5676639	198612	112	none	Tn4401b	3	Tn4401b-3	GTTCT	ATCTG	0	4	IncFIB(K), IncN	aac(6')-Ib-cr, aac(6')-Ib-cr, aadA16, ARR-3, blaKPC-3, blaSHV-27, dfrA27, fosA6, OqxA, OqxA, OqxB, OqxB, qacE, sul1
31A20CPO006	SAMN29503693	PRJNA855907	Klebsiella	Klebsiella pneumoniae	15	2020	31A	N	no	blaKPC-3	1	ctg31A20006_43_KPC	NA	NA	AA225	AA701	5483291	149676	107	none	Tn4401b	2	Tn4401b-2	TACTC	TACTC	1	6	IncFIA(HI1), IncFIB(K), IncR, pKPC-CAV1193	aac(3)-IIa, aac(6')-Ib-cr, aac(6')-Ib-cr, aph(3'')-Ib, aph(6)-Id, ARR-3, blaCTX-M-15, blaKPC-3, blaOXA-1, blaSHV-100, blaTEM-1B, catB3, dfrA14, fosA6, OqxA, OqxA, OqxB, OqxB, qacE, qnrB4, qnrS1, sul1, sul2
31A20CPO009	SAMN29503696	PRJNA855907	Klebsiella	Klebsiella pneumoniae	15	2020	31A	N	no	blaKPC-3	1	ctg31A20009_32_KPC	NA	NA	AA225	AA701	5493687	150535	109	none	Tn4401b	2	Tn4401b-2	TACTC	TACTC	2	7	IncFIA(HI1), IncFIB(K), IncR, pKPC-CAV1193	aac(6')-Ib-cr, aac(6')-Ib-cr, aph(3'')-Ib, aph(6)-Id, ARR-3, blaCTX-M-15, blaKPC-3, blaOXA-1, blaSHV-100, blaTEM-1B, catB3, dfrA14, fosA6, OqxA, OqxA, OqxB, OqxB, qacE, qnrB4, qnrS1, sul1, sul2
31A21CPO002	SAMN34138225	PRJNA855907	Klebsiella	Klebsiella pneumoniae	678	2021	31A	N	no	blaKPC-2	1	ctg31A21002_63_KPC	NA	NA	AA319	AA833	5621835	78333	156	1-380|9128-10006	unknown	unknown	unknown	none	none	1	7	IncC, IncFIB(K)	aac(3)-IId, aadA2, blaCARB-2, blaFOX-5, blaKPC-2, blaSHV-41, blaTEM-1B, cmlA1, dfrA19, fosA6, mph(A), OqxA, OqxA, OqxB, OqxB, qacE, sul1
31A21CPO003	SAMN34138226	PRJNA855907	Klebsiella	Klebsiella oxytoca	85	2021	31A	N	no	blaKPC-3	1	ctg31A21003_86_KPC	NA	NA	AA226	AA704	6397067	98472	134	none	Tn4401b	3	Tn4401b-3	GTTCT	GATTA	0	6	IncFIB(K), IncN	aac(6')-Ib-cr, aac(6')-Ib-cr, aadA16, ARR-3, blaKPC-3, blaOXY-1-7, dfrA27, qacE, qacE, qnrB6, sul1, sul1
31A21CPO005	SAMN34138227	PRJNA855907	Enterobacter	Enterobacter ludwigii	-	2021	31A	N	no	blaKPC-3	1	ctg31A21005_62_KPC	NA	NA	AA321	AA840	5355843	147080	128	none	Tn4401b	3	Tn4401b-3	TATAG	TATAG	2	9	IncFIB(pECLA), IncFII(Yp), IncFII(pECLA), IncHI1A(NDM-CIT), IncHI1B(pNDM-CIT), IncN	aac(6')-Ib-cr, aac(6')-Ib-cr, aadA16, ant(2'')-Ia, ARR-3, blaKPC-3, blaMIR-1, dfrA27, qacE, qnrB2, qnrB6, sul1, tet(A)
31A21CPO006	SAMN34138228	PRJNA855907	Citrobacter	Citrobacter freundii	22	2021	31A	N	no	blaKPC-2	1	ctg31A21006_59_KPC	NA	NA	AA325	AA845	5976436	192765	120	none	Tn4401b	1	Tn4401b-1	TAATG|TAGAA	TAATG|TAGAA	0	8	FII(Cf), IncFII(Yp), IncHI1A(NDM-CIT), IncHI1B(pNDM-CIT), IncP1	aadA1, ant(2'')-Ia, blaCMY-48, blaKPC-2, dfrA1, mcr-9, qacE, sul1, tet(A)
31A21CPO007	SAMN34138229	PRJNA855907	Citrobacter	Citrobacter freundii	100	2021	31A	N	no	blaKPC-3	1	ctg31A21007_35_KPC	NA	NA	AA321	AA840	5625632	358132	76	none	Tn4401b	3	Tn4401b-3	TATAG	TATAG	0	6	pKPC-CAV1321	blaCMY-110, blaKPC-3, dfrA7, formA, qnrB2, sul1
31B1314CRGN001	SAMN34138230	PRJNA855907	Klebsiella	Klebsiella pneumoniae	258	2013	31B	N	no	blaKPC-2	1	ctg31B1314001_34_KPC	NA	NA	AA268	AA761	5729748	270147	113	7020-7118	Tn4401a	1	Tn4401a-1	ATTGA	ATTGA	1	5	ColRNAI, IncFIB(K), IncFIB(pQil), IncX3, IncX4	aac(6')-Ib, aac(6')-Ib-cr, aadA2, blaKPC-2, blaOXA-9, blaTEM-1A, catA1, dfrA12, fosA6, mph(A), OqxA, OqxA, OqxB, OqxB, qacE, sul1
31B14CRGN002	SAMN34138231	PRJNA855907	Citrobacter	Citrobacter freundii	-	2014	31B	N	no	blaKPC-3	1	ctg31B14002_31_KPC	NA	NA	AA226	AA704	5625348	382389	120	none	Tn4401b	3	Tn4401b-3	ATGCA|GTTCT|TATCA	ATGCA|GTTCT|TATCA	1	7	FII(Cf), IncHI1A(NDM-CIT), IncHI1B(pNDM-CIT), IncN	aac(6')-Ib, aac(6')-Ib-cr, aadA1, ant(2'')-Ia, aph(3'')-Ib, aph(6)-Id, blaCMY-48, blaKPC-3, blaOXA-9, blaTEM-1A, dfrA1, dfrA14, qacE, sul1, sul2, tet(A), tet(D)
31B14CRGN003	SAMN34138232	PRJNA855907	Enterobacter	Enterobacter hormaechei subsp. xiangfangensis	148	2014	31B	N	no	blaKPC-3	1	ctg31B14003_30_KPC	NA	NA	AA261	AA746	4862082	267498	79	none	Tn4401b	3	Tn4401b-3	GTTCT	GTTCT	3	8	Col(pHAD28), IncFIB(K), IncFII(Yp), IncQ1	aac(3)-IId, aadA5, ant(2'')-Ia, aph(3'')-Ib, aph(3')-Ia, aph(6)-Id, blaACT-16, blaKPC-3, blaOXA-2, blaTEM-1B, catA1, dfrA17, mph(A), qacE, qnrB19, sul1, sul2
31B16CRGN001	SAMN34138233	PRJNA855907	Citrobacter	Citrobacter freundii	733	2016	31B	Y	yes	blaKPC-3	1	p31B16001_B_KPC	AA055	AL183	AA321	AA840	5611922	5105482	6	none	Tn4401b	3	Tn4401b-3	TATAG	TATAG	3	4	IncHI1A(NDM-CIT), IncHI1B(pNDM-CIT)	blaCMY-80, blaKPC-3, dfrA7, qacE, qnrB6, sul1
31B18CPO007	SAMN34138234	PRJNA855907	Citrobacter	Citrobacter freundii	494	2018	31B	Y	yes	blaKPC-3	1	p31B18007_A_KPC	AA007	AL033	AA226	AA704	5372284	4948330	13	none	Tn4401b	3	Tn4401b-3	GTTCT	GTTCT	2	4	IncN, pKPC-CAV1321	aac(6')-Ib, aac(6')-Ib-cr, aadA1, aph(3'')-Ib, aph(6)-Id, blaCMY-79, blaKPC-3, blaOXA-9, blaTEM-1A, dfrA14, sul2
31B18CPO009	SAMN34138235	PRJNA855907	Enterobacter	Enterobacter hormaechei subsp. hoffmannii	-	2018	31B	Y	yes	blaKPC-3	1	p31B18009_D_KPC	AA007	AL033	AA226	AA704	5461346	3173599	23	none	Tn4401b	3	Tn4401b-3	GTTCT	GTTCT	11	12	IncFIB(pECLA), IncFII(pECLA), IncHI2, IncHI2A, IncN	aac(6')-Ib, aac(6')-Ib-cr, aadA1, ant(2'')-Ia, aph(3'')-Ib, aph(6)-Id, blaACT-14, blaKPC-3, blaOXA-9, blaTEM-1A, dfrA14, mcr-9, sul2, tet(D)
31B18CPO011	SAMN34138236	PRJNA855907	Serratia	Serratia marcescens	-	2018	31B	Y	yes	blaKPC-3	1	p31B18011_B_KPC	AA007	AL033	AA226	AA704	5543422	2091904	15	1-879	unknown	unknown	unknown	GTTCT	none	8	9	IncFIB(K), IncN, IncX5	blaKPC-3, dfrA14, tet(41)
31B19CPO009	SAMN29503703	PRJNA855907	Citrobacter	Citrobacter freundii	22	2019	31B	N	yes	blaKPC-3	1	p31B19009_A_KPC	AA042	AL144	AA221	AA697	5218106	489209	82	none	Tn4401b	3	Tn4401b-3	ATCTC	ATCTC	1	4	None	aac(3)-IId, aac(6')-Ib-cr, aac(6')-Ib-cr, aadA1, ARR-3, blaCMY-48, blaKPC-3, blaOXA-1, blaTEM-1B, catB3, dfrA1, mph(A), qacE, sul1, sul2, tet(D)
31B19CPO014	SAMN29503709	PRJNA855907	Enterobacter	Enterobacter hormaechei subsp. oharae	1624	2019	31B	Y	yes	blaKPC-3	1	p31B19014_B_KPC	AA002	AL008	AA261	AA746	4936015	4541990	8	none	Tn4401b	3	Tn4401b-3	GTTCT	GTTCT	5	7	IncFIB(pECLA), IncFII(pECLA)	aadA5, ant(2'')-Ia, aph(3'')-Ib, aph(6)-Id, blaACT-7, blaKPC-3, blaOXA-2, blaTEM-1B, blaTEM-1B, dfrA14, qacE, sul1, sul2, tet(D)
31B19CPO016	SAMN29503711	PRJNA855907	Escherichia	Escherichia coli	127	2019	31B	N	no	blaKPC-3	1	ctg31B19016_36_KPC	NA	NA	AA226	AA704	5170228	262451	79	none	Tn4401b	3	Tn4401b-3	GAGCA|GTTCT	GAGCA|GTTCT	0	3	IncN, IncQ1, IncY	aph(3'')-Ib, aph(6)-Id, blaKPC-3, blaTEM-1B, catA1, dfrA14, sul2
31B19CPO017	SAMN29503712	PRJNA855907	Klebsiella	Klebsiella pneumoniae	1449	2019	31B	N	yes	blaKPC-3	1	p31B19017_A_KPC	AA124	AL405	AA230	AA708	5475651	240283	61	none	Tn4401b	3	Tn4401b-3	AACAA	AACAA	1	5	IncHI1B(pNDM-MAR), IncX5, repB	blaKPC-3, blaSHV-74, OqxA, OqxA, OqxB, OqxB
31B19CPO018	SAMN29503713	PRJNA855907	Citrobacter	Citrobacter freundii	494	2019	31B	N	no	blaKPC-3	1	ctg31B19018_45_KPC	NA	NA	AA226	AA704	5250143	196462	104	none	Tn4401b	3	Tn4401b-3	GTTCT	GTTCT	1	5	IncN, pKPC-CAV1321	aac(6')-Ib, aac(6')-Ib-cr, aadA1, aph(3'')-Ib, aph(6)-Id, blaCMY-79, blaKPC-3, blaOXA-9, blaTEM-1A, dfrA14, sul2
31B19CPO020	SAMN29503716	PRJNA855907	Enterobacter	Enterobacter hormaechei subsp. hormaechei	269	2019	31B	N	no	blaKPC-3	1	ctg31B19020_42_KPC	NA	NA	AA261	AA746	5110316	190300	113	none	Tn4401b	3	Tn4401b-3	GTTCT	GTTCT	5	10	Col(pHAD28), IncFIA(HI1), IncHI2, IncHI2A	aac(3)-IIa, aac(6')-Ib-cr, aac(6')-Ib-cr, aadA5, ant(2'')-Ia, ant(3'')-Ia, aph(3'')-Ib, aph(6)-Id, blaCTX-M-15, blaKPC-3, blaOXA-1, blaOXA-2, blaTEM-1B, catA1, catB3, dfrA14, qacE, qnrB1, qnrB19, sul1, sul2
31B19CPO026	SAMN29503719	PRJNA855907	Serratia	Serratia marcescens	-	2019	31B	N	no	blaKPC-3	1	ctg31B19026_64_KPC	NA	NA	AA226	AA704	5549651	100851	141	none	Tn4401b	3	Tn4401b-3	GTTCT	GTTCT	4	11	IncFIB(K), IncN, IncX5	aac(6')-Ib, aac(6')-Ib-cr, aadA1, blaKPC-3, blaOXA-9, dfrA14, tet(41), tet(D)
31B19CPO029	SAMN29503722	PRJNA855907	Enterobacter	Enterobacter hormaechei subsp. hormaechei	269	2019	31B	Y	yes	blaKPC-3	1	p31B19029_B_KPC	AA002	AL008	AA261	AA746	5172974	4663989	11	none	Tn4401b	3	Tn4401b-3	GTTCT	GTTCT	9	8	Col(pHAD28), IncFIA(HI1), IncHI2, IncHI2A	aac(6')-Ib-cr, aac(6')-Ib-cr, aadA5, ant(2'')-Ia, ant(3'')-Ia, blaKPC-3, blaOXA-1, blaOXA-2, blaTEM-1B, blaTEM-1B, catA1, catB3, dfrA14, mph(A), mph(E), msr(E), qacE, qnrB1, qnrB19, sul1
31B19CPO030	SAMN29503723	PRJNA855907	Klebsiella	Klebsiella michiganensis	366	2019	31B	N	no	blaKPC-3	1	ctg31B19030_29_KPC	NA	NA	AA261	AA746	6463184	152209	207	none	Tn4401b	3	Tn4401b-3	GTTCT	GTTCT	4	10	Col(pHAD28), IncFIB(K)(pCAV1099-114)	aadA5, ant(2'')-Ia, blaKPC-3, blaOXA-2, blaOXY-1-1, blaTEM-1B, qacE, qnrB19, sul1
31B19CPO032	SAMN29503724	PRJNA855907	Enterobacter	Enterobacter hormaechei subsp. hormaechei	428	2019	31B	N	no	blaKPC-3	1	ctg31B19032_52_KPC	NA	NA	AA261	AA746	5076743	151037	126	none	Tn4401b	3	Tn4401b-3	GTTCT	GTTCT	5	10	Col(pHAD28), IncFIA(HI1), IncHI2, IncHI2A	aac(3)-IIa, aac(6')-Ib-cr, aac(6')-Ib-cr, aadA5, ant(2'')-Ia, ant(3'')-Ia, aph(3'')-Ib, aph(6)-Id, blaCTX-M-15, blaKPC-3, blaOXA-1, blaOXA-2, blaTEM-1B, catA1, catB3, dfrA14, qacE, qnrB19, qnrB19, sul1, sul2
31B19CPO034	SAMN29503726	PRJNA855907	Citrobacter	Citrobacter freundii	494	2019	31B	N	no	blaKPC-3	1	ctg31B19034_56_KPC	NA	NA	AA226	AA704	5243318	150047	132	none	Tn4401b	3	Tn4401b-3	GTTCT	GTTCT	1	5	IncN, pKPC-CAV1321	aac(6')-Ib, aac(6')-Ib-cr, aadA1, aph(3'')-Ib, aph(6)-Id, blaCMY-79, blaKPC-3, blaOXA-9, blaTEM-1A, dfrA14, sul2
31B20CPO003	SAMN29503728	PRJNA855907	Serratia	Serratia marcescens	-	2020	31B	Y	yes	blaKPC-3	1	p31B20003_C_KPC	AA007	AL033	AA226	AA704	5659892	5230941	12	1-879	unknown	unknown	unknown	GTTCT	none	9	9	IncFIB(K), IncN, IncX5	blaKPC-3, dfrA14, tet(41)
31B20CPO004	SAMN29503729	PRJNA855907	Klebsiella	Klebsiella michiganensis	-	2020	31B	N	no	blaKPC-3	1	ctg31B20004_36_KPC	NA	NA	AA261	AA746	6384887	123158	164	none	Tn4401b	3	Tn4401b-3	GTTCT	GTTCT	3	11	Col(pHAD28), Col440I, IncFIB(K)(pCAV1099-114)	aadA5, ant(2'')-Ia, blaKPC-3, blaOXA-2, blaOXY-1-1, blaTEM-1B, qacE, qnrB19, sul1
31B20CPO007	SAMN29503731	PRJNA855907	Serratia	Serratia marcescens	-	2020	31B	N	no	blaKPC-3	1	ctg31B20007_76_KPC	NA	NA	AA226	AA704	5523414	72433	160	none	Tn4401b	3	Tn4401b-3	GTTCT	GTTCT	4	11	IncFIB(K), IncN, IncX5	aac(6')-Ib, aac(6')-Ib-cr, aadA1, blaKPC-3, blaOXA-9, dfrA14, tet(41), tet(D)
31B20CPO008	SAMN29503732	PRJNA855907	Citrobacter	Citrobacter freundii	494	2020	31B	N	no	blaKPC-3	1	ctg31B20008_44_KPC	NA	NA	AA226	AA704	5249993	196463	106	none	Tn4401b	3	Tn4401b-3	GTTCT	GTTCT	1	5	IncN, pKPC-CAV1321	aac(6')-Ib, aac(6')-Ib-cr, aadA1, aph(3'')-Ib, aph(6)-Id, blaCMY-79, blaKPC-3, blaOXA-9, blaTEM-1A, dfrA14, sul2
31B20CPO009	SAMN29503733	PRJNA855907	Enterobacter	Enterobacter hormaechei subsp. xiangfangensis	451	2020	31B	N	no	blaKPC-3	1	ctg31B20009_35_KPC	NA	NA	AA326	AA846	5215655	180317	87	none	Tn4401b	5	Tn4401b-5	GTTCT	GTTCT	0	7	IncFIA, IncFII, IncHI2, IncHI2A, IncR	aadA2, aadA5, aph(3'')-Ib, aph(3')-Ia, aph(6)-Id, blaKPC-3, blaLAP-2, blaTEM-1B, dfrA17, dfrA19, mcr-9, mph(A), qacE, qnrS1, sul1, sul2
31B20CPO012	SAMN29503734	PRJNA855907	Citrobacter	Citrobacter freundii	563	2020	31B	N	no	blaKPC-3	1	ctg31B20012_42_KPC	NA	NA	AA321	AA840	5257410	274616	149	none	Tn4401b	3	Tn4401b-3	AATAA|TATAG|TGAAG	AATAA|TATAG|TGAAG	1	5	None	aac(3)-IId, aac(6')-Ib-cr, aac(6')-Ib-cr, ARR-3, blaKPC-3, blaOXA-1, blaTEM-1B, catB3, dfrA7, qnrB2, sul1, sul2, tet(D)
31B20CPO013	SAMN29503735	PRJNA855907	Enterobacter	Enterobacter hormaechei subsp. steigerwaltii	62	2020	31B	N	no	blaKPC-3	1	ctg31B20013_35_KPC	NA	NA	AA226	AA704	4910866	227912	64	none	Tn4401b	3	Tn4401b-3	GTTCT	GTTCT	3	7	IncN	aac(6')-Ib, aac(6')-Ib, aac(6')-Ib-cr, aac(6')-Ib-cr, aadA1, aadA1, aph(3'')-Ib, aph(6)-Id, blaACT-7, blaKPC-3, blaLAP-2, blaOXA-9, blaOXA-9, blaTEM-1A, dfrA14, qnrS1, sul2, tet(D)
31B20CPO014	SAMN29503736	PRJNA855907	Enterobacter	Enterobacter hormaechei subsp. steigerwaltii	106	2020	31B	N	no	blaKPC-3	1	ctg31B20014_22_KPC	NA	NA	AA261	AA746	4882960	266720	51	none	Tn4401b	3	Tn4401b-3	GTTCT	GTTCT	1	7	Col(pHAD28), IncFIB(pECLA), IncFII(pECLA)	aadA5, ant(2'')-Ia, blaACT-15, blaKPC-3, blaOXA-2, blaTEM-1B, qacE, qnrB19, sul1
31B20CPO015	SAMN29503737	PRJNA855907	Enterobacter	Enterobacter hormaechei subsp. steigerwaltii	106	2020	31B	N	no	blaKPC-3	1	ctg31B20015_22_KPC	NA	NA	AA261	AA746	4878375	285741	54	none	Tn4401b	3	Tn4401b-3	GTTCT	GTTCT	1	7	Col(pHAD28), IncFIB(pECLA), IncFII(pECLA)	aadA5, ant(2'')-Ia, blaACT-15, blaKPC-3, blaOXA-2, blaTEM-1B, qacE, qnrB19, sul1
31B20CPO017	SAMN29503739	PRJNA855907	Klebsiella	Klebsiella pneumoniae	359	2020	31B	Y	yes	blaKPC-3	1	p31B20017_B_KPC	AA002	AL008	AA261	AA746	5332811	5055000	7	none	Tn4401b	3	Tn4401b-3	GTTCT	GTTCT	6	6	IncFIB(K)	aadA5, ant(2'')-Ia, blaKPC-3, blaOXA-2, blaSHV-33, blaTEM-1B, fosA6, qacE, sul1
31B20CPO018	SAMN29503740	PRJNA855907	Citrobacter	Citrobacter freundii	100	2020	31B	N	no	blaKPC-3	1	ctg31B20018_39_KPC	NA	NA	AA321	AA840	5618393	308999	78	none	Tn4401b	3	Tn4401b-3	TATAG	TATAG	0	5	pKPC-CAV1321	blaCMY-110, blaKPC-3, formA
31B20CPO019	SAMN29503741	PRJNA855907	Klebsiella	Klebsiella michiganensis	83	2020	31B	N	no	blaKPC-3	1	ctg31B20019_57_KPC	NA	NA	AA321	AA840	6230093	172483	152	none	Tn4401b	3	Tn4401b-3	TATAG	TATAG	3	10	IncFIA(HI1), IncHI1A(NDM-CIT), IncHI1B(pNDM-CIT)	blaKPC-3, blaOXY-5-2, dfrA7, qacE, sul1
31B20CPO020	SAMN29503742	PRJNA855907	Klebsiella	Klebsiella michiganensis	83	2020	31B	N	no	blaKPC-3	1	ctg31B20020_73_KPC	NA	NA	AA321	AA840	6225393	130652	171	none	Tn4401b	3	Tn4401b-3	TATAG	TATAG	3	9	IncFIA(HI1), IncHI1A(NDM-CIT), IncHI1B(pNDM-CIT)	blaKPC-3, blaOXY-5-2, dfrA7, qacE, sul1
31B21CPO002	SAMN34138237	PRJNA855907	Enterobacter	Enterobacter hormaechei subsp. hoffmannii	-	2021	31B	N	no	blaKPC-3	1	ctg31B21002_42_KPC	NA	NA	AA261	AA746	5353920	109120	143	none	Tn4401b	3	Tn4401b-3	GTTCT	GTTCT	5	10	Col(pHAD28), IncFIB(pECLA), IncFII(pECLA), IncHI2, IncHI2A	aadA5, ant(2'')-Ia, blaACT-14, blaKPC-3, blaOXA-2, blaTEM-1B, mcr-9, qacE, qnrB19, sul1
31B21CPO004	SAMN34138238	PRJNA855907	Citrobacter	Citrobacter freundii	100	2021	31B	N	no	blaKPC-3	1	ctg31B21004_42_KPC	NA	NA	AA321	AA840	5711410	205414	87	none	Tn4401b	3	Tn4401b-3	TATAG	TATAG	0	6	pKPC-CAV1321	blaCMY-110, blaKPC-3, dfrA7, formA, qnrB2, sul1
31B21CPO005	SAMN34138239	PRJNA855907	Citrobacter	Citrobacter amalonaticus	563	2021	31B	N	no	blaKPC-3	1	ctg31B21005_47_KPC	NA	NA	AA321	AA840	5261118	180367	150	none	Tn4401b	3	Tn4401b-3	AATAA|TATAG|TGAAG	AATAA|TATAG|TGAAG	1	6	None	aac(3)-IId, aac(6')-Ib-cr, aac(6')-Ib-cr, ARR-3, blaKPC-3, blaOXA-1, blaTEM-1B, catB3, dfrA7, mph(A), qnrB2, sul1, sul2, tet(D)
31B21CPO006	SAMN34138240	PRJNA855907	Klebsiella	Klebsiella oxytoca	93	2021	31B	N	yes	blaKPC-3	1	p31B21006_B_KPC	AA045	AL156	AA221	AA695	6104464	100318	103	none	Tn4401b	3	Tn4401b-3	GGTCT|GTGCT|GTTAT|GTTCG|GTTCT	ATCCT|TACCT|TTACT|TTCCG|TTCCT|TTGCT	4	6	Col(pHAD28), IncFIB(K)	blaKPC-3, blaOXY-5-2, qnrB19
31B21CPO007	SAMN34138241	PRJNA855907	Citrobacter	Citrobacter freundii	494	2021	31B	N	no	blaKPC-3	1	ctg31B21007_51_KPC	NA	NA	AA226	AA704	5247649	155666	118	none	Tn4401b	3	Tn4401b-3	GTTCT	GTTCT	1	5	IncN, pKPC-CAV1321	aac(6')-Ib, aac(6')-Ib-cr, aadA1, aph(3'')-Ib, aph(6)-Id, blaCMY-79, blaKPC-3, blaOXA-9, blaTEM-1A, dfrA14, sul2
31B21CPO009	SAMN34138242	PRJNA855907	Citrobacter	Citrobacter amalonaticus	563	2021	31B	N	no	blaKPC-3	1	ctg31B21009_48_KPC	NA	NA	AA321	AA840	5257802	215041	123	none	Tn4401b	3	Tn4401b-3	AATAA|TATAG|TGAAG	AATAA|TATAG|TGAAG	1	6	None	aac(3)-IId, aac(6')-Ib-cr, aac(6')-Ib-cr, ARR-3, blaKPC-3, blaOXA-1, blaTEM-1B, catB3, mph(A), qacE, qnrB2, sul1, sul1, sul2, tet(D)
31B21CPO011	SAMN34138243	PRJNA855907	Klebsiella	Klebsiella pneumoniae	160	2021	31B	N	no	blaKPC-3	1	ctg31B21011_51_KPC	NA	NA	AA226	AA704	5417355	148131	111	none	Tn4401b	3	Tn4401b-3	GTTCT|TTATC	GTTCT	0	4	IncFIB(K)(pCAV1099-114), IncHI1B(pNDM-MAR), IncN	aac(6')-Ib, aac(6')-Ib-cr, aadA1, aph(3'')-Ib, aph(6)-Id, blaKPC-3, blaOXA-9, blaSHV-89, blaTEM-1A, dfrA14, fosA6, OqxA, OqxA, OqxB, OqxB, sul2, tet(D)
31B21CPO013	SAMN34138244	PRJNA855907	Klebsiella	Klebsiella oxytoca	-	2021	31B	N	no	blaKPC-3	1	ctg31B21013_31_KPC	NA	NA	AA261	AA746	6097844	113329	104	none	Tn4401b	3	Tn4401b-3	none	GTTCT	4	6	None	aadA5, ant(2'')-Ia, aph(3'')-Ib, aph(6)-Id, blaKPC-3, blaOXA-2, blaOXY-4-1, blaTEM-1B, qacE, sul1
31B21CPO014	SAMN34138245	PRJNA855907	Escherichia	Escherichia coli	131	2021	31B	N	no	blaKPC-3	1	ctg31B21014_48_KPC	NA	NA	AA226	AA704	5285656	184487	134	none	Tn4401b	3	Tn4401b-3	GTTCT	ATCTG	1	6	Col156, IncFIA, IncFII, IncN	aac(6')-Ib-cr, aac(6')-Ib-cr, aadA16, aadA5, aph(3'')-Ib, aph(6)-Id, ARR-3, blaCTX-M-15, blaKPC-3, dfrA17, dfrA27, mph(A), qacE, sul1, sul2
31B21CPO015	SAMN34138246	PRJNA855907	Citrobacter	Citrobacter freundii	100	2021	31B	N	no	blaKPC-3	1	ctg31B21015_22_KPC	NA	NA	AA321	AA840	5725923	299914	84	none	Tn4401b	3	Tn4401b-3	TATAG	TATAG	1	6	pKPC-CAV1321	blaCMY-110, blaKPC-3, dfrA7, formA, qnrB2, sul1
31BCRGNY2001	SAMN34138247	PRJNA855907	Serratia	Serratia marcescens	-	2010	31B	N	no	blaKPC-3	1	ctg31BY2001_56_KPC	NA	NA	AA226	AA704	5547855	126827	123	none	Tn4401b	8	Tn4401b-8	GTTCT	GTTCT	5	10	IncFIB(K), IncN	aac(6')-Ib, aac(6')-Ib-cr, aadA1, aph(3'')-Ib, aph(6)-Id, blaKPC-3, blaOXA-9, blaTEM-40, dfrA14, sul2, tet(41), tet(D)
31BCRGNY2002	SAMN34138248	PRJNA855907	Serratia	Serratia marcescens	-	2010	31B	N	no	blaKPC-3	1	ctg31BY2002_58_KPC	NA	NA	AA226	AA704	5521277	125395	125	none	Tn4401b	8	Tn4401b-8	GTTCT	GTTCT	5	10	IncFIB(K), IncN	aac(6')-Ib, aac(6')-Ib-cr, aadA1, aph(3'')-Ib, aph(6)-Id, blaKPC-3, blaOXA-9, blaTEM-40, dfrA14, sul2, tet(41), tet(D)
31BCRGNY2003	SAMN34138249	PRJNA855907	Serratia	Serratia marcescens	-	2010	31B	N	no	blaKPC-3	1	ctg31BY2003_56_KPC	NA	NA	AA226	AA704	5550919	131068	123	none	Tn4401b	8	Tn4401b-8	GTTCT	GTTCT	5	10	IncFIB(K), IncN	aac(6')-Ib, aac(6')-Ib-cr, aadA1, aph(3'')-Ib, aph(6)-Id, blaKPC-3, blaOXA-9, blaTEM-40, dfrA14, sul2, tet(41), tet(D)
31BCRGNY2004	SAMN34138250	PRJNA855907	Serratia	Serratia marcescens	-	2011	31B	N	no	blaKPC-3	1	ctg31BY2004_57_KPC	NA	NA	AA226	AA704	5490653	125401	121	none	Tn4401b	8	Tn4401b-8	GTTCT	GTTCT	5	10	IncFIB(K), IncN	aac(6')-Ib, aac(6')-Ib-cr, aadA1, aph(3'')-Ib, aph(6)-Id, blaKPC-3, blaOXA-9, blaTEM-40, dfrA14, sul2, tet(41), tet(D)
31BCRGNY2006	SAMN34138251	PRJNA855907	Serratia	Serratia marcescens	-	2011	31B	N	no	blaKPC-3	1	ctg31BY2006_59_KPC	NA	NA	AA226	AA704	5545131	125401	128	none	Tn4401b	8	Tn4401b-8	GTTCT	GTTCT	5	10	IncFIB(K), IncN	aph(3'')-Ib, aph(6)-Id, blaKPC-3, blaTEM-40, dfrA14, sul2, tet(41), tet(D)
31BCRGNY2008	SAMN34138252	PRJNA855907	Serratia	Serratia marcescens	-	2011	31B	N	no	blaKPC-3	1	ctg31BY2008_56_KPC	NA	NA	AA226	AA704	5490942	125401	121	none	Tn4401b	8	Tn4401b-8	GTTCT	GTTCT	5	10	IncFIB(K), IncN	aac(6')-Ib, aac(6')-Ib-cr, aadA1, aph(3'')-Ib, aph(6)-Id, blaKPC-3, blaOXA-9, blaTEM-40, dfrA14, sul2, tet(41), tet(D)
31BCRGNY2009	SAMN34138253	PRJNA855907	Escherichia	Escherichia coli	131	2011	31B	N	no	blaKPC-3	1	ctg31BY2009_46_KPC	NA	NA	AA226	AA704	5156535	190866	112	none	Tn4401b	8	Tn4401b-8	GTTCT	GTTCT	2	7	IncFIA, IncFII, IncN	aac(6')-Ib, aac(6')-Ib-cr, aadA1, aadA5, blaKPC-3, blaOXA-9, blaTEM-34, dfrA14, dfrA17, mph(A), qacE, sul1, tet(D)
31BCRGNY2010	SAMN34138254	PRJNA855907	Serratia	Serratia marcescens	-	2011	31B	N	no	blaKPC-3	1	ctg31BY2010_57_KPC	NA	NA	AA226	AA704	5474922	126827	115	none	Tn4401b	8	Tn4401b-8	GTTCT	GTTCT	5	10	IncFIB(K), IncN	aac(6')-Ib, aac(6')-Ib-cr, aadA1, aph(3'')-Ib, aph(6)-Id, blaKPC-3, blaOXA-9, blaTEM-40, dfrA14, sul2, tet(41), tet(D)
31BCRGNY3001A	SAMN34138255	PRJNA855907	Klebsiella	Klebsiella pneumoniae	152	2011	31B	N	no	blaKPC-3	1	ctg31BY3001A_29_KPC	NA	NA	AA226	AA704	5421336	357025	66	none	Tn4401b	8	Tn4401b-8	GTTCT	GTTCT	1	5	IncFIB(K), IncN	aac(6')-Ib, aac(6')-Ib-cr, aadA1, aph(3'')-Ib, aph(6)-Id, blaKPC-3, blaOXA-9, blaSHV-187, blaTEM-40, dfrA14, fosA, OqxA, OqxA, OqxB, OqxB, sul2, tet(D)
31BCRGNY3001B	SAMN34138256	PRJNA855907	Serratia	Serratia marcescens	-	2011	31B	N	no	blaKPC-3	1	ctg31BY3001B_59_KPC	NA	NA	AA226	AA704	5546551	125395	128	none	Tn4401b	8	Tn4401b-8	GTTCT	GTTCT	5	10	IncFIB(K), IncN	aac(6')-Ib, aac(6')-Ib-cr, aadA1, aph(3'')-Ib, aph(6)-Id, blaKPC-3, blaOXA-9, blaTEM-40, dfrA14, sul2, tet(41), tet(D)
31BCRGNY3001C	SAMN34138257	PRJNA855907	Escherichia	Escherichia coli	93	2011	31B	N	no	blaKPC-3	1	ctg31BY3001C_88_KPC	NA	NA	AA226	AA704	5198328	65932	312	none	Tn4401b	8	Tn4401b-8	GTTCT	GTTCT	1	5	IncFIB(AP001918), IncI1-I(Alpha), IncN	aac(6')-Ib, aac(6')-Ib-cr, aadA1, aph(3'')-Ib, aph(6)-Id, blaCMY-2, blaKPC-3, blaOXA-9, blaTEM-40, dfrA14, qacE, sul1, sul2, tet(A), tet(D)
31BCRGNY3002	SAMN34138258	PRJNA855907	Serratia	Serratia marcescens	-	2011	31B	N	no	blaKPC-3	1	ctg31BY3002_57_KPC	NA	NA	AA226	AA704	5548182	126827	123	none	Tn4401b	8	Tn4401b-8	GTTCT	GTTCT	5	10	IncFIB(K), IncN	aac(6')-Ib, aac(6')-Ib-cr, aadA1, aph(3'')-Ib, aph(6)-Id, blaKPC-3, blaOXA-9, blaTEM-40, dfrA14, sul2, tet(41), tet(D)
31BCRGNY3003	SAMN34138259	PRJNA855907	Enterobacter	Enterobacter hormaechei subsp. hoffmannii	425	2011	31B	N	no	blaKPC-3	1	ctg31BY3003_32_KPC	NA	NA	AA226	AA704	5018259	245044	69	none	Tn4401b	3	Tn4401b-3	GTTCT	GTTCT	3	10	IncHI2, IncHI2A, IncN	aadA2, aph(3'')-Ib, aph(3')-Ia, aph(6)-Id, blaACT-14, blaKPC-3, blaTEM-1A, dfrA14, dfrA19, mcr-9, qnrB2, sul1, sul2
31BCRGNY3004	SAMN34138260	PRJNA855907	Serratia	Serratia marcescens	-	2012	31B	N	no	blaKPC-3	1	ctg31BY3004_59_KPC	NA	NA	AA226	AA704	5547208	124267	127	none	Tn4401b	8	Tn4401b-8	GTTCT	GTTCT	5	10	IncFIB(K), IncN	aac(6')-Ib, aac(6')-Ib-cr, aadA1, aph(3'')-Ib, aph(6)-Id, blaKPC-3, blaOXA-9, blaTEM-40, dfrA14, sul2, tet(41), tet(D)
31BCRGNY3005	SAMN34138261	PRJNA855907	Serratia	Serratia marcescens	-	2012	31B	N	no	blaKPC-3	1	ctg31BY3005_58_KPC	NA	NA	AA226	AA704	5578089	125401	135	none	Tn4401b	3	Tn4401b-3	GTTCT	GTTCT	5	10	IncFIB(K), IncN	aac(6')-Ib, aac(6')-Ib-cr, aadA1, aph(3'')-Ib, aph(6)-Id, blaKPC-3, blaOXA-9, blaTEM-40, dfrA14, sul2, tet(41), tet(D)
31C17CRGN001	SAMN34138262	PRJNA855907	Citrobacter	Citrobacter freundii	648	2017	31C	Y	yes	blaKPC-3	1	p31C17001_B_KPC	AA042	AL144	AA321	AA840	4851167	4788842	4	none	Tn4401b	3	Tn4401b-3	TGAAT	TGAAT	3	3	None	blaCMY-129, blaKPC-3, qnrB23
31C21CPO001	SAMN34138263	PRJNA855907	Klebsiella	Klebsiella variicola subsp. variicola	-	2021	31C	N	no	blaKPC-3	1	ctg31C21001_52_KPC	NA	NA	AA226	AA704	5502802	124445	85	none	Tn4401b	3	Tn4401b-3	GTTCT	GATTA	0	2	IncN	aac(6')-Ib-cr, aac(6')-Ib-cr, aadA16, ARR-3, blaKPC-3, blaLEN20, dfrA27, qacE, sul1
31D1213CRGN001	SAMN34138264	PRJNA855907	Citrobacter	Citrobacter freundii	494	2013	31D	N	no	blaKPC-3	1	ctg31D1213001_49_KPC	NA	NA	AA226	AA704	5256311	169154	98	none	Tn4401b	3	Tn4401b-3	GTTCT	GTTCT	0	4	IncN, pKPC-CAV1321	aac(6')-Ib, aac(6')-Ib-cr, aadA1, aph(3'')-Ib, aph(6)-Id, blaCMY-79, blaKPC-3, blaOXA-9, blaTEM-1A, dfrA14, sul2
31E20CPO001	SAMN29503743	PRJNA855907	Enterobacter	Enterobacter hormaechei subsp. steigerwaltii	461	2020	31E	N	no	blaKPC-3	1	ctg31E20001_32_KPC	NA	NA	AA321	AA840	5044843	186904	94	none	Tn4401b	3	Tn4401b-3	TATAG	TATAG	4	9	Col(pHAD28), IncFII(Yp)	aac(6')-Ib-cr, aac(6')-Ib-cr, aadA16, ARR-3, blaACT-7, blaKPC-3, dfrA27, dfrA7, mph(A), qacE, qnrB19, qnrB19, sul1
32A14CRGN004	SAMN34138265	PRJNA855907	Enterobacter	Enterobacter hormaechei subsp. xiangfangensis	121	2014	32A	N	yes	blaKPC-3	1	p32A14004_A_KPC	AA014	AL059	AA198	AA663	5230736	376171	87	none	Tn4401b	2	Tn4401b-2	ATGCA	ATGCA	1	6	IncFIB(pHCM2), IncQ1, IncR	aac(3)-IIa, aac(6')-Ib-cr, aac(6')-Ib-cr, aph(3'')-Ib, aph(3')-Ia, aph(6)-Id, blaACT-16, blaCTX-M-15, blaKPC-3, blaLAP-2, blaOXA-1, blaTEM-1B, catB3, dfrA1, dfrA14, qnrB1, qnrS1, sul2, tet(A)
32A15CRGN002	SAMN34138266	PRJNA855907	Enterobacter	Enterobacter hormaechei subsp. xiangfangensis	121	2015	32A	Y	yes	blaKPC-3	1	p32A15002_D_KPC	AA014	AL059	AA198	AA663	5318763	4846518	8	none	Tn4401b	2	Tn4401b-2	ATGCA	ATGCA	4	5	IncFIB(pHCM2), IncQ1, IncR	aac(3)-IIa, aac(6')-Ib-cr, aac(6')-Ib-cr, aph(3'')-Ib, aph(3'')-Ib, aph(3')-Ia, aph(6)-Id, aph(6)-Id, blaACT-16, blaCTX-M-15, blaKPC-3, blaLAP-2, blaOXA-1, blaTEM-1B, blaTEM-1B, blaTEM-1B, catB3, dfrA1, dfrA14, qnrB1, qnrS1, sul2, sul2, tet(A)
32A15CRGN003	SAMN34138267	PRJNA855907	Enterobacter	Enterobacter hormaechei subsp. xiangfangensis	121	2015	32A	N	no	blaKPC-3	1	ctg32A15003_28_KPC	NA	NA	AA198	AA663	5224846	271116	68	none	Tn4401b	2	Tn4401b-2	ATGCA	ATGCA	1	7	IncFIB(pHCM2), IncQ1, IncR, repA(pENTd4a)	aac(6')-Ib-cr, aac(6')-Ib-cr, aph(3'')-Ib, aph(3')-Ia, aph(6)-Id, blaACT-16, blaKPC-3, blaLAP-2, blaOXA-1, blaTEM-1B, catB3, dfrA1, qnrB1, qnrS1, sul2, tet(A)
32A16CRGN001	SAMN34138268	PRJNA855907	Enterobacter	Enterobacter hormaechei subsp. xiangfangensis	121	2016	32A	N	no	blaKPC-3	1	ctg32A16001_27_KPC	NA	NA	AA198	AA663	5282059	268271	85	none	Tn4401b	2	Tn4401b-2	ATGCA	ATGCA	1	7	IncFIB(pHCM2), IncQ1, IncR, repA(pENTd4a)	aac(3)-IIa, aac(6')-Ib-cr, aac(6')-Ib-cr, aph(3'')-Ib, aph(3')-Ia, aph(6)-Id, blaACT-16, blaCTX-M-15, blaKPC-3, blaLAP-2, blaOXA-1, blaTEM-1B, catB3, dfrA1, dfrA14, qnrB1, qnrS1, sul2, tet(A)
32A17CRGN001	SAMN34138269	PRJNA855907	Enterobacter	Enterobacter hormaechei subsp. xiangfangensis	121	2017	32A	N	no	blaKPC-3	1	ctg32A17001_28_KPC	NA	NA	AA198	AA663	5259245	252806	80	none	Tn4401b	2	Tn4401b-2	ATGCA	ATGCA	1	7	IncFIB(pHCM2), IncQ1, IncR, repA(pENTd4a)	aac(3)-IIa, aac(6')-Ib-cr, aac(6')-Ib-cr, aph(3'')-Ib, aph(3')-Ia, aph(6)-Id, blaACT-16, blaCTX-M-15, blaKPC-3, blaLAP-2, blaOXA-1, blaTEM-1B, catB3, dfrA1, dfrA14, qnrB1, qnrS1, sul2, tet(A)
32A18CPO001	SAMN34138270	PRJNA855907	Enterobacter	Enterobacter hormaechei subsp. xiangfangensis	121	2018	32A	N	no	blaKPC-3	1	ctg32A18001_37_KPC	NA	NA	AA198	AA663	4905431	209600	98	none	Tn4401b	2	Tn4401b-2	ATGCA	ATGCA	0	4	IncFIB(pHCM2), IncQ1	aac(3)-IIa, aac(6')-Ib-cr, aac(6')-Ib-cr, aph(3'')-Ib, aph(3')-Ia, aph(6)-Id, blaACT-16, blaCTX-M-15, blaKPC-3, blaOXA-1, blaTEM-1B, catB3, dfrA1, dfrA14, qnrB1, sul2, tet(A)
32A18CPO005	SAMN34138271	PRJNA855907	Enterobacter	Enterobacter hormaechei subsp. hoffmannii	316	2018	32A	Y	yes	blaKPC-3	1	p32A18005_A_KPC	AA014	AL059	AA198	AA663	4816241	4756818	3	none	Tn4401b	2	Tn4401b-2	ATGCA	ATGCA	2	3	None	blaACT-14, blaKPC-3
32A18CPO008	SAMN34138272	PRJNA855907	Klebsiella	Klebsiella pneumoniae	101	2018	32A	N	no	blaKPC-3	1	ctg32A18008_28_KPC	NA	NA	AA268	AA761	5657212	399608	78	7020-7118	Tn4401a	2	Tn4401a-2	ATTGA	ATTGA	4	7	Col440II, ColRNAI, IncFIA(HI1), IncFIB(K), IncFII(K), IncFII(K), IncR	armA, blaKPC-3, blaSHV-100, mph(E), msr(E), OqxA, OqxA, OqxB, OqxB
32A19CPO003	SAMN29503746	PRJNA855907	Klebsiella	Klebsiella pneumoniae	11	2019	32A	Y	yes	blaKPC-2	1	p32A19003_B_KPC	AA035	AL126	AA258	AA743	5874672	5434876	7	1-2483|3054-4575|5260-7127|9198-10006	unknown	unknown	unknown	none	none	5	6	ColRNAI, IncFIB(K), IncFII(pHN7A8), IncR	aadA2, aph(3'')-Ib, aph(6)-Id, blaCTX-M-65, blaKPC-2, blaSHV-182, blaTEM-1B, dfrA1, fosA3, fosA6, qacE, qacE, rmtB, sul1, sul1, sul2, tet(A)
32A19CPO004	SAMN29503747	PRJNA855907	Enterobacter	Enterobacter hormaechei subsp. hoffmannii	316	2019	32A	N	no	blaKPC-3	1	ctg32A19004_38_KPC	NA	NA	AA198	AA663	4711751	204100	62	none	Tn4401b	2	Tn4401b-2	ATGCA	ATGCA	1	5	None	blaACT-14, blaKPC-3
32A19CPO013	SAMN29503754	PRJNA855907	Enterobacter	Enterobacter hormaechei subsp. xiangfangensis	121	2019	32A	Y	yes	blaKPC-3	1	p32A19013_D_KPC	AA014	AL059	AA198	AA663	5313969	4889474	5	none	Tn4401b	2	Tn4401b-2	ATGCA	ATGCA	4	5	IncFIB(pHCM2), IncQ1, IncR	aac(3)-IIa, aac(6')-Ib-cr, aac(6')-Ib-cr, aph(3'')-Ib, aph(3'')-Ib, aph(3')-Ia, aph(6)-Id, aph(6)-Id, blaACT-16, blaCTX-M-15, blaKPC-3, blaLAP-2, blaOXA-1, blaTEM-1B, blaTEM-1B, blaTEM-1B, catB3, dfrA1, dfrA14, qnrB1, qnrS1, sul2, sul2, tet(A)
32ACRGNY3001	SAMN34138273	PRJNA855907	Enterobacter	Enterobacter hormaechei subsp. oharae	198	2011	32A	N	no	blaKPC-3	1	ctg32AY3001_35_KPC	NA	NA	-	-	5013690	132138	136	none	Tn4401b	2	Tn4401b-2	GTTCT	GTTCT	1	4	None	aac(6')-Ib, aac(6')-Ib-cr, aadA1, blaACT-7, blaKPC-3, blaOXA-9, blaTEM-1A
32B19CPO001A	SAMN29503763	PRJNA855907	Escherichia	Escherichia coli	13221	2019	32B	Y	yes	blaKPC-3	1	p32B19001A_C_KPC	AA014	AL059	AA198	AA663	5150617	4644834	14	none	Tn4401b	2	Tn4401b-2	ATGCA	ATGCA	8	9	Col(BS512), IncC, IncFIB(AP001918), IncQ1, IncX1	aac(6')-Ib, aac(6')-Ib-cr, aadA1, aadA2, ant(2'')-Ia, aph(3'')-Ib, aph(6)-Id, blaCARB-2, blaKPC-3, blaOXA-9, blaTEM-1A, blaTEM-1B, catA1, catB3, cmlA1, dfrA19, mph(E), msr(E), qacE, qacE, sitABCD, sul1, sul1, sul2, tet(B)
32B19CPO004	SAMN29503768	PRJNA855907	Escherichia	Escherichia coli	69	2019	32B	N	no	blaKPC-2	1	ctg32B19004_60_KPC	NA	NA	AA226	AA704	5457403	153639	136	none	Tn4401b	1	Tn4401b-1	GATCT	GATCT	3	8	IncFIA, IncFIB(AP001918), IncN, p0111	aac(3)-IId, blaKPC-2, blaTEM-1B, dfrA14, qacE, sitABCD, sul1, tet(B)
32B20CPO001	SAMN29503771	PRJNA855907	Enterobacter	Enterobacter hormaechei subsp. hoffmannii	78	2020	32B	Y	no	blaKPC-3	1	ctg32B20001_1_KPC	NA	NA	-	-	5112057	4693392	11	none	Tn4401b	2	Tn4401b-2	TGGAT	TGGAT	4	5	None	aac(3)-IIa, aac(3)-IIa, aac(3)-IIa, aac(6')-Ib, aac(6')-Ib-cr, aac(6')-Ib-cr, aac(6')-Ib-cr, aac(6')-Ib-cr, aac(6')-Ib-cr, aadA1, blaACT-5, blaCTX-M-15, blaCTX-M-15, blaKPC-3, blaLAP-2, blaOXA-1, blaOXA-1, blaOXA-9, blaTEM-1A, catB3, catB3, dfrA15, qacE, qnrS1, sul1
32B20CPO008	SAMN29503778	PRJNA855907	Klebsiella	Klebsiella pneumoniae	1228	2020	32B	Y	yes	blaKPC-3	1	p32B20008_B_KPC	AA014	AL059	AA198	AA663	5466686	5208571	4	none	Tn4401b	2	Tn4401b-2	ATGCA	ATGCA	3	4	IncFIB(pECLA)	aph(3'')-Ib, aph(6)-Id, blaKPC-3, blaSHV-81, blaTEM-1B, dfrA14, fosA6, OqxA, OqxA, OqxB, OqxB, sul2
32B21CPO002	SAMN34138274	PRJNA855907	Enterobacter	Enterobacter soli	-	2021	32B	N	no	blaKPC-3	1	ctg32B21002_93_KPC	NA	NA	AA319	AA833	5235179	85175	184	none	Tn4401b	2	Tn4401b-2	AGATA|GGTTT	GGTTA|GGTTT	3	7	IncC	aadA2, ant(2'')-Ia, blaCARB-2, blaFOX-5, blaKPC-3, blaTEM-214, catB3, cmlA1, dfrA19, mph(E), msr(E), qnrA1, sul1
37A19CPO002	SAMN29503788	PRJNA855907	Citrobacter	Citrobacter freundii	11	2019	37A	Y	yes	blaKPC-2	1	p37A19002_D_KPC	AA013	AL057	AA225	AA701	5555357	4974314	19	none	Tn4401b	1	Tn4401b-1	TACTC	TACTC	7	8	Col(BS512), IncC, pKPC-CAV1193, pKPC-CAV1321	blaCMY-66, blaKPC-2, blaOXA-2, blaTEM-1A, dfrA29, mph(E), msr(E), qacE, qnrB35, qnrS1, sul1, sul2
41A19CPO003	SAMN29503792	PRJNA855907	Klebsiella	Klebsiella michiganensis	44	2019	41A	N	no	blaKPC-3	1	ctg41A19003_27_KPC	NA	NA	AA226	AA704	6332070	229311	109	none	Tn4401b	3	Tn4401b-3	GTTCT	GATTA	5	11	Col(pHAD28), IncFIB(K)(pCAV1099-114), IncN	aac(6')-Ib-cr, aac(6')-Ib-cr, aadA16, ARR-3, blaKPC-3, blaOXY-1-3, dfrA27, qacE, qacE, qnrB19, qnrB6, sul1, sul1
41A19CPO004	SAMN29503793	PRJNA855907	Klebsiella	Klebsiella variicola subsp. variicola	5780	2019	41A	Y	yes	blaKPC-3	1	p41A19004_E_KPC	AA007	AL033	AA226	AA704	6208951	2712814	10	none	Tn4401b	3	Tn4401b-3	GTTCT	ATCTG	7	9	IncFIB(K)(pCAV1099-114), IncFII(K), IncN	aac(6')-Ib-cr, aac(6')-Ib-cr, aadA16, ARR-3, blaKPC-3, blaLEN2, dfrA27, qacE, qacE, qnrB6, sul1, sul1
41A19CPO006	SAMN29503795	PRJNA855907	Citrobacter	Citrobacter freundii	678	2019	41A	N	no	blaKPC-3	1	ctg41A19006_75_KPC	NA	NA	AA226	AA704	5534067	105014	193	none	Tn4401b	3	Tn4401b-3	GTTCT	ATCTG	3	11	Col(pHAD28), IncFIB(pHCM2), IncHI1A(NDM-CIT), IncHI1B(pNDM-CIT), IncN	aac(6')-Ib-cr, aac(6')-Ib-cr, aadA16, ARR-3, blaCMY-76, blaKPC-3, dfrA27, qacE, qacE, qnrB19, qnrB6, sul1, sul1
41A19CPO008	SAMN29503797	PRJNA855907	Klebsiella	Klebsiella oxytoca	202	2019	41A	N	no	blaKPC-3	1	ctg41A19008_48_KPC	NA	NA	AA226	AA704	6457489	168194	129	none	Tn4401b	3	Tn4401b-3	GTTCT	ATCTG	0	6	IncN, pKPC-CAV1321	aac(6')-Ib-cr, aac(6')-Ib-cr, aadA16, aph(3')-Ia, ARR-3, blaKPC-3, blaOXY-1-7, dfrA27, formA, qacE, qacE, qnrB6, sul1, sul1
41A19CPO011	SAMN29503800	PRJNA855907	Escherichia	Escherichia coli	216	2019	41A	N	no	blaKPC-3	1	ctg41A19011_21_KPC	NA	NA	AA261	AA746	5076060	80659	185	none	Tn4401b	3	Tn4401b-3	GTTCT	GTTCT	5	14	Col(pHAD28), Col156, IncFIB(K), IncFII	aac(6')-Ib-cr, aac(6')-Ib-cr, aadA16, ARR-3, blaKPC-3, blaTEM-1B, dfrA27, qacE, qacE, qnrB19, qnrB6, sul1, sul1
41A19CPO016	SAMN29503805	PRJNA855907	Escherichia	Escherichia coli	131	2019	41A	Y	yes	blaKPC-3	1	p41A19016_B_KPC	AA007	AL033	AA226	AA704	5247863	5052249	9	none	Tn4401b	3	Tn4401b-3	GTTCT	ATCTG	4	6	Col(BS512), Col156, IncFIA, IncFIB(AP001918), IncFII(pRSB107), IncN	aac(6')-Ib-cr, aac(6')-Ib-cr, aadA16, ARR-3, blaCTX-M-27, blaKPC-3, dfrA27, qacE, qacE, qnrB6, sul1, sul1
41A20CPO004	SAMN29503810	PRJNA855907	Enterobacter	Enterobacter hormaechei subsp. hoffmannii	286	2020	41A	N	no	blaKPC-3	1	ctg41A20004_57_KPC	NA	NA	AA226	AA704	4996243	136004	95	none	Tn4401b	3	Tn4401b-3	GTTCT	GATTA	6	12	IncFIB(pECLA), IncFII(pECLA), IncN	aac(6')-Ib-cr, aac(6')-Ib-cr, aadA16, ARR-3, blaACT-14, blaKPC-3, dfrA27, qacE, qacE, qnrB6, sul1, sul1
41A20CPO005	SAMN29503811	PRJNA855907	Citrobacter	Citrobacter freundii	95	2020	41A	N	no	blaKPC-3	1	ctg41A20005_23_KPC	NA	NA	AA261	AA746	5009150	165059	76	none	Tn4401b	3	Tn4401b-3	GTTCT	GTTCT	3	8	IncFII(SARC14)	aadA5, ant(2'')-Ia, blaCMY-51, blaKPC-3, blaOXA-2, blaTEM-1B, qacE, sul1
41A20CPO009	SAMN29503815	PRJNA855907	Citrobacter	Citrobacter freundii	657	2020	41A	Y	yes	blaKPC-3	2	p41A20009_B_KPC_KPC	AA007	AL033	AA226	AA704	5361418	5016456	4	none	Tn4401b	3	Tn4401b-3	GTTCT|TTTTC	ATCTG|TTTTC	3	4	IncN, pKPC-CAV1321	aac(6')-Ib-cr, aac(6')-Ib-cr, aadA16, ARR-3, blaCMY-47, blaKPC-3, blaKPC-3, dfrA27, qacE, qacE, qnrB6, sul1, sul1
41A20CPO011	SAMN29503817	PRJNA855907	Enterobacter	Enterobacter hormaechei subsp. hoffmannii	286	2020	41A	N	no	blaKPC-3	1	ctg41A20011_57_KPC	NA	NA	AA226	AA704	4998158	113694	105	none	Tn4401b	3	Tn4401b-3	GTTCT	GATTA	3	7	IncFIB(pECLA), IncFII(pECLA), IncN	aac(6')-Ib-cr, aac(6')-Ib-cr, aadA16, ARR-3, blaACT-14, blaKPC-3, dfrA27, qacE, qacE, qnrB6, sul1, sul1
41A20CPO013	SAMN29503819	PRJNA855907	Enterobacter	Enterobacter kobei	191	2020	41A	N	no	blaKPC-3	1	ctg41A20013_28_KPC	NA	NA	AA226	AA704	4808129	268624	55	none	Tn4401b	3	Tn4401b-3	GTTCT	GATTA	0	3	IncFII(Yp), IncN	aac(6')-Ib-cr, aac(6')-Ib-cr, aadA16, ARR-3, blaACT-9, blaKPC-3, dfrA27, qacE, sul1
41A20CPO015	SAMN29503821	PRJNA855907	Klebsiella	Klebsiella quasipneumoniae subsp. similipneumoniae	2355	2020	41A	N	no	blaKPC-3	1	ctg41A20015_25_KPC	NA	NA	AA226	AA704	5246382	368991	59	none	Tn4401b	3	Tn4401b-3	GTTCT	GATTA	1	6	IncN	aac(6')-Ib-cr, aac(6')-Ib-cr, aadA16, aph(3')-IIa, ARR-3, blaKPC-3, blaOKP-B-15, blaTEM-116, dfrA27, qacE, qacE, qnrB6, sul1, sul1
41A20CPO016	SAMN29503822	PRJNA855907	Enterobacter	Enterobacter kobei	191	2020	41A	N	no	blaKPC-3	1	ctg41A20016_25_KPC	NA	NA	AA226	AA704	4813667	279472	50	none	Tn4401b	3	Tn4401b-3	GTTCT	GATTA	0	3	IncFII(Yp), IncN	aac(6')-Ib-cr, aac(6')-Ib-cr, aadA16, ARR-3, blaACT-9, blaKPC-3, dfrA27, qacE, sul1
41A20CPO019	SAMN29503824	PRJNA855907	Enterobacter	Enterobacter hormaechei subsp. xiangfangensis	245	2020	41A	N	no	blaKPC-3	1	ctg41A20019_13_KPC	NA	NA	AA261	AA746	4821467	304744	78	none	Tn4401b	3	Tn4401b-3	GTTCT	GTTCT	3	10	IncFIA(HI1), IncFIB(K), IncR	aac(6')-Ib-cr, aac(6')-Ib-cr, aadA16, aadA2, ant(2'')-Ia, ARR-3, blaACT-16, blaKPC-3, blaTEM-1B, dfrA27, qacE, qnrB6, sul1
41A20CPO022	SAMN29503825	PRJNA855907	Klebsiella	Klebsiella pneumoniae	258	2020	41A	N	no	blaKPC-3	1	ctg41A20022_36_KPC	NA	NA	-	-	5730094	142723	139	7008-7075	Tn4401d	2	Tn4401d-2	TCTCT	GTTCT	0	5	ColRNAI, FIA(pBK30683), IncFIB(K), IncFII(K), IncX3	aac(6')-Ib, aac(6')-Ib-cr, aadA1, aadA2, aph(3'')-Ib, aph(6)-Id, blaKPC-3, blaOXA-9, blaSHV-182, catA1, dfrA12, dfrA14, fosA6, mph(A), OqxA, OqxA, OqxB, OqxB, qacE, sul1, sul2
41A20CPO023	SAMN34138275	PRJNA855907	Citrobacter	Citrobacter freundii	638	2020	41A	N	no	blaKPC-3	1	ctg41A20023_34_KPC	NA	NA	AA226	AA704	5377501	330141	103	none	Tn4401b	3	Tn4401b-3	GTTCT	GATTA	1	6	IncN, pKPC-CAV1321	aac(6')-Ib-cr, aac(6')-Ib-cr, aac(6')-If, aadA16, ARR-3, blaCMY-65, blaKPC-3, dfrA27, qacE, qacE, qnrB6, qnrB60, sul1, sul1
41A20CPO024	SAMN34138276	PRJNA855907	Klebsiella	Klebsiella pneumoniae	258	2020	41A	N	no	blaKPC-3	1	ctg41A20024_37_KPC	NA	NA	-	-	5722592	123475	133	7008-7075	Tn4401d	2	Tn4401d-2	TCTCT	GTTCT	0	5	ColRNAI, FIA(pBK30683), IncFIB(K), IncFII(K), IncX3	aac(6')-Ib, aac(6')-Ib-cr, aadA1, aadA2, aph(3'')-Ib, aph(6)-Id, blaKPC-3, blaOXA-9, blaSHV-182, blaTEM-98, catA1, dfrA12, dfrA14, fosA6, mph(A), OqxA, OqxA, OqxB, OqxB, qacE, sul1, sul2
41A20CPO028	SAMN34138277	PRJNA855907	Citrobacter	Citrobacter freundii	638	2020	41A	N	no	blaKPC-3	1	ctg41A20028_34_KPC	NA	NA	AA226	AA704	5362095	358324	91	none	Tn4401b	3	Tn4401b-3	GTTCT	GATTA	1	4	IncN, pKPC-CAV1321	aac(6')-Ib-cr, aac(6')-Ib-cr, aac(6')-If, aadA16, ARR-3, blaCMY-65, blaKPC-3, dfrA27, qacE, qnrB6, qnrB60, sul1
41A20CPO029	SAMN34138278	PRJNA855907	Klebsiella	Klebsiella pneumoniae	34	2020	41A	N	no	blaKPC-3	1	ctg41A20029_47_KPC	NA	NA	AA226	AA704	5226692	180983	86	none	Tn4401b	3	Tn4401b-3	GTTCT	ATCTG	0	4	IncN	aac(6')-Ib-cr, aac(6')-Ib-cr, blaKPC-3, blaSHV-26, fosA5, OqxA, OqxA, OqxB, OqxB, qacE, qacE, qnrB6, sul1, sul1
41A20CPO030	SAMN34138279	PRJNA855907	Citrobacter	Citrobacter freundii	638	2020	41A	N	no	blaKPC-3	1	ctg41A20030_40_KPC	NA	NA	AA226	AA704	5376386	381068	103	none	Tn4401b	3	Tn4401b-3	GTTCT	GATTA	1	5	IncN, pKPC-CAV1321	aac(6')-Ib-cr, aac(6')-Ib-cr, aac(6')-If, aadA16, ARR-3, blaCMY-65, blaKPC-3, dfrA27, qacE, qacE, qnrB6, qnrB60, sul1, sul1
41A20CPO031	SAMN29503826	PRJNA855907	Citrobacter	Citrobacter freundii	-	2020	41A	N	no	blaKPC-3	1	ctg41A20031_80_KPC	NA	NA	AA226	AA704	5250958	57051	198	none	Tn4401b	3	Tn4401b-3	GTTCT	GATTA	2	9	Col(pHAD28), IncFIB(K), IncFII, IncHI1A(NDM-CIT), IncHI1B(pNDM-CIT), IncN	aac(6')-Ib-cr, aac(6')-Ib-cr, aadA16, ARR-3, blaCMY-65, blaKPC-3, dfrA27, qacE, qacE, qnrB19, qnrB19, qnrB38, sul1, sul1
41A20CPO033	SAMN29503828	PRJNA855907	Citrobacter	Citrobacter freundii	678	2020	41A	N	no	blaKPC-3	1	ctg41A20033_123_KPC	NA	NA	AA226	AA704	5470040	47043	282	none	Tn4401b	3	Tn4401b-3	GTTCT	ATCTG	6	12	Col(pHAD28), IncFIB(pHCM2), IncHI1A(NDM-CIT), IncHI1B(pNDM-CIT), IncN	aac(6')-Ib-cr, aac(6')-Ib-cr, aadA16, ARR-3, blaCMY-76, blaKPC-3, dfrA27, qacE, qnrB19, sul1
41A20CPO034A	SAMN29503829	PRJNA855907	Klebsiella	Klebsiella planticola	-	2020	41A	N	no	blaKPC-3	1	ctg41A20034A_69_KPC	NA	NA	AA226	AA704	6274389	107799	143	none	Tn4401b	3	Tn4401b-3	GTTCT	GATTA	3	9	IncHI1A(NDM-CIT), IncHI1B(pNDM-CIT), IncN, IncQ2	aac(6')-Ib-cr, aac(6')-Ib-cr, aadA1, aadA16, ARR-3, blaKPC-3, blaPLA-4A, dfrA27, qacE, qnrB6, qnrS2, sul1
41A20CPO034B	SAMN34138280	PRJNA855907	Klebsiella	Klebsiella planticola	-	2020	41A	N	no	blaKPC-3	1	ctg41A20034B_51_KPC	NA	NA	AA226	AA704	6275153	158417	137	none	Tn4401b	3	Tn4401b-3	GTTCT	GATTA	2	8	IncHI1A(NDM-CIT), IncHI1B(pNDM-CIT), IncN	aac(6')-Ib-cr, aac(6')-Ib-cr, aadA1, aadA16, ARR-3, blaKPC-3, blaPLA-4A, dfrA27, qacE, qnrB6, sul1
41A20CPO035	SAMN29503830	PRJNA855907	Citrobacter	Citrobacter freundii	64	2020	41A	N	no	blaKPC-3	1	ctg41A20035_61_KPC	NA	NA	AA226	AA704	5184164	133964	160	none	Tn4401b	3	Tn4401b-3	GTTCT	ATCTG	1	6	IncFII(pKP91), IncN	aac(6')-Ib-cr, aac(6')-Ib-cr, aadA16, ARR-3, blaCMY-152, blaKPC-3, dfrA27, qacE, qacE, qnrB6, sul1, sul1
41A20CPO036	SAMN29503831	PRJNA855907	Klebsiella	Klebsiella oxytoca	222	2020	41A	Y	yes	blaKPC-3	1	p41A20036_B_KPC	AA002	AL008	AA261	AA746	6210444	5924118	3	none	Tn4401b	3	Tn4401b-3	GTTCT	GTTCT	2	3	IncFIB(K)	aac(6')-Ib-cr, aac(6')-Ib-cr, aadA16, ARR-3, blaKPC-3, blaOXY-2-10, blaTEM-1B, dfrA27, qacE, qacE, qnrB6, sul1, sul1
41A20CPO037	SAMN29503832	PRJNA855907	Citrobacter	Citrobacter freundii	-	2020	41A	N	no	blaKPC-3	1	ctg41A20037_30_KPC	NA	NA	AA319	AA833	5598258	161458	109	none	Tn4401b	3	Tn4401b-3	TAATT	TAATT	3	8	IncC, IncM1, pKPC-CAV1321	aadA2, ant(2'')-Ia, blaCARB-2, blaCMY-51, blaFOX-5, blaKPC-3, blaSHV-30, catB3, cmlA1, dfrA12, dfrA19, mph(E), msr(E), qnrB2, sul1
41A20CPO038	SAMN29503833	PRJNA855907	Citrobacter	Citrobacter freundii	492	2020	41A	N	no	blaKPC-3	1	ctg41A20038_19_KPC	NA	NA	AA261	AA746	5110349	208784	75	none	Tn4401b	3	Tn4401b-3	GTTCT	GTTCT	0	3	None	aac(6')-Ib-cr, aac(6')-Ib-cr, aadA16, ARR-3, blaCMY-79, blaKPC-3, blaTEM-1B, dfrA27, qacE, qacE, qnrB6, sul1, sul1
41A20CPO039A	SAMN29503834	PRJNA855907	Enterobacter	Enterobacter hormaechei subsp. xiangfangensis	395	2020	41A	N	no	blaKPC-3	1	ctg41A20039A_41_KPC	NA	NA	AA261	AA746	4850753	111460	94	1115-1135|2819-2868|5773-5844	unknown	unknown	unknown	GTTCT	GTTCT	2	7	None	aac(6')-Ib-cr, aac(6')-Ib-cr, aadA16, ARR-3, blaACT-16, blaKPC-3, blaTEM-1B, dfrA27, qacE, qacE, qnrB6, sul1, sul1
41A21CPO002	SAMN34138281	PRJNA855907	Klebsiella	Klebsiella michiganensis	84	2021	41A	N	no	blaKPC-3	1	ctg41A21002_94_KPC	NA	NA	AA221	AA697	6251367	88353	159	none	Tn4401b	3	Tn4401b-3	GTTCT	GATTA	4	9	None	aac(6')-Ib-cr, aac(6')-Ib-cr, aadA16, ARR-3, blaKPC-3, blaOXY-1-5, dfrA27, qacE, qacE, qnrB6, sul1, sul1
41A21CPO003	SAMN34138282	PRJNA855907	Klebsiella	Klebsiella pneumoniae	258	2021	41A	N	no	blaKPC-3	1	ctg41A21003_31_KPC	NA	NA	-	-	5725924	113841	153	7008-7075	Tn4401d	2	Tn4401d-2	TCTCT	GTTCT	0	5	ColRNAI, FIA(pBK30683), IncFIB(K), IncFII(K), IncX3	aac(6')-Ib, aac(6')-Ib-cr, aadA1, aadA2, aph(3'')-Ib, aph(6)-Id, blaKPC-3, blaOXA-9, catA1, dfrA12, dfrA14, fosA6, mph(A), OqxA, OqxA, OqxB, OqxB, qacE, sul1, sul2
41A21CPO004	SAMN34138283	PRJNA855907	Citrobacter	Citrobacter freundii	111	2021	41A	N	no	blaKPC-3	1	ctg41A21004_62_KPC	NA	NA	AA226	AA704	5572681	112212	148	none	Tn4401b	3	Tn4401b-3	GTTCT	ATCTG	0	4	IncN, pKPC-CAV1321	aadA2, blaCMY-65, blaKPC-3, dfrA12, formA, qacE, qnrB60, sul1
41A21CPO005A	SAMN34138284	PRJNA855907	Citrobacter	Citrobacter freundii	702	2021	41A	N	no	blaKPC-3	1	ctg41A21005A_29_KPC	NA	NA	AA197	AA662	5596719	285854	106	1-1116	unknown	unknown	unknown	AAAGA	none	3	10	FII(Cf), IncC, IncN2	aac(6')-Ib-cr, aac(6')-Ib-cr, ant(3'')-Ia, ARR-3, blaCMY-51, blaFOX-5, blaKPC-3, blaNDM-1, blaOXA-1, blaOXA-10, catB3, mph(A), qnrA1, qnrB2, sul1
41A21CPO005B	SAMN34138285	PRJNA855907	Citrobacter	Citrobacter youngae	-	2021	41A	N	no	blaKPC-3	1	ctg41A21005B_18_KPC	NA	NA	-	-	5182802	491536	42	none	Tn4401b	3	Tn4401b-3	GTTCT	GTTCT	0	4	IncHI1A(NDM-CIT), IncHI1B(pNDM-CIT), IncX3	aadA2, aph(3'')-Ib, aph(6)-Id, ARR-3, blaKPC-3, blaNDM-5, blaOXA-1, catB3, dfrA12, formA, mph(A), qnrA1, sul1
41A21CPO006	SAMN34138286	PRJNA855907	Citrobacter	Citrobacter freundii	125	2021	41A	N	no	blaKPC-3	1	ctg41A21006_53_KPC	NA	NA	AA226	AA704	5394022	153509	125	none	Tn4401b	3	Tn4401b-3	GTTCT	ATCTG	5	12	IncFIB(K), IncHI1A(NDM-CIT), IncHI1B(pNDM-CIT), IncN	aac(3)-IId, aac(6')-Ib-cr, aac(6')-Ib-cr, aadA16, ant(2'')-Ia, aph(3'')-Ib, aph(6)-Id, ARR-3, blaCMY-48, blaKPC-3, blaTEM-1B, dfrA27, mph(A), qacE, qacE, qnrB6, sul1, sul1, sul2, tet(A)
41A21CPO007A	SAMN34138287	PRJNA855907	Citrobacter	Citrobacter freundii	-	2021	41A	N	no	blaKPC-3	1	ctg41A21007A_29_KPC	NA	NA	AA261	AA746	5350060	182420	95	none	Tn4401b	3	Tn4401b-3	GTTCT	GTTCT	1	5	IncC	aac(6')-Ib-cr, aac(6')-Ib-cr, aadA16, aadA2, ant(2'')-Ia, ARR-3, blaCARB-2, blaCMY-78, blaFOX-5, blaKPC-3, blaTEM-1B, cmlA1, dfrA19, dfrA27, mph(E), msr(E), qacE, qnrB6, sul1
41A21CPO007B	SAMN34138288	PRJNA855907	Klebsiella	Klebsiella quasipneumoniae subsp. quasipneumoniae	1847	2021	41A	N	no	blaKPC-3	1	ctg41A21007B_41_KPC	NA	NA	AA261	AA746	5251635	183764	78	none	Tn4401b	3	Tn4401b-3	GTTCT	GTTCT	0	3	IncR	aac(6')-Ib-cr, aac(6')-Ib-cr, aadA16, aadA2, ARR-3, blaKPC-3, blaOKP-A-10, blaTEM-1B, dfrA12, dfrA27, qacE, sul1
41A21CPO009	SAMN34138289	PRJNA855907	Citrobacter	Citrobacter freundii	678	2021	41A	N	no	blaKPC-3	1	ctg41A21009_77_KPC	NA	NA	AA226	AA704	5543089	96166	189	none	Tn4401b	3	Tn4401b-3	GTTCT	ATCTG	6	10	Col(pHAD28), IncFIB(pHCM2), IncHI1A(NDM-CIT), IncHI1B(pNDM-CIT), IncN	aac(6')-Ib-cr, aac(6')-Ib-cr, aadA16, ARR-3, blaCMY-76, blaKPC-3, dfrA27, qacE, qnrB19, qnrB6, sul1
41A21CPO012	SAMN34138290	PRJNA855907	Pseudescherichia	Pseudescherichia vulneris	-	2021	41A	N	no	blaKPC-3	1	ctg41A21012_31_KPC	NA	NA	AA197	AA662	4620424	287877	63	none	Tn4401b	2	Tn4401b-2	GTTCT	GTTCT	4	7	IncN2	aac(6')-Ib-cr, aac(6')-Ib-cr, ARR-3, blaKPC-3, blaOXA-1, blaTEM-1B, catB3, qacE, sul1
41A21CPO014	SAMN34138291	PRJNA855907	Enterobacter	Enterobacter asburiae	1578	2021	41A	N	no	blaKPC-3	1	ctg41A21014_50_KPC	NA	NA	-	-	4893505	190716	111	none	Tn4401b	3	Tn4401b-3	GTTCT|TAGTC	ATCTG|TAGTC	0	4	IncFIB(pECLA), IncN	aac(3)-IId, aac(6')-Ib-cr, aac(6')-Ib-cr, aadA16, ARR-3, blaACT-10, blaKPC-3, blaTEM-1B, dfrA27, mcr-9, mph(A), qacE, qacE, qnrB6, sul1, sul1
41A21CPO015	SAMN34138292	PRJNA855907	Enterobacter	Enterobacter ludwigii	595	2021	41A	N	no	blaKPC-2	1	ctg41A21015_55_KPC	NA	NA	-	-	5210315	136081	148	none	Tn4401b	15	Tn4401b-15	AAGAC	ATGAA	2	7	pKPC-CAV1321	blaKPC-2, blaMIR-6, mph(E), msr(E), tet(A)
41A21CPO016	SAMN34138293	PRJNA855907	Klebsiella	Klebsiella pneumoniae	129	2021	41A	N	no	blaKPC-3	1	ctg41A21016_34_KPC	NA	NA	AA226	AA704	5426153	187621	96	none	Tn4401b	3	Tn4401b-3	GTTCT	GATTA	0	3	IncFIB(K), IncN	aac(6')-Ib-cr, aac(6')-Ib-cr, aadA16, ARR-3, blaKPC-3, blaSHV-100, dfrA27, fosA6, OqxA, OqxA, OqxB, OqxB, qacE, qacE, qnrB6, sul1, sul1
41A21CPO018	SAMN34138294	PRJNA855907	Enterobacter	Enterobacter hormaechei subsp. hoffmannii	286	2021	41A	N	no	blaKPC-3	1	ctg41A21018_45_KPC	NA	NA	AA226	AA704	4986051	181185	90	none	Tn4401b	3	Tn4401b-3	GTTCT	GATTA	3	8	IncFIB(pECLA), IncFII(pECLA), IncN	aac(6')-Ib-cr, aac(6')-Ib-cr, aadA16, ARR-3, blaACT-14, blaKPC-3, dfrA27, qacE, qacE, qnrB6, sul1, sul1
41A21CPO021	SAMN34138295	PRJNA855907	Citrobacter	Citrobacter freundii	163	2021	41A	N	no	blaKPC-3	1	ctg41A21021_28_KPC	NA	NA	AA226	AA704	5374667	347264	86	none	Tn4401b	3	Tn4401b-3	GTTCT	ATCTG	2	8	IncFIB(K), IncHI1A(NDM-CIT), IncHI1B(pNDM-CIT), IncN	aac(3)-Ia, aadA1, aadA16, ant(2'')-Ia, aph(3'')-Ib, aph(6)-Id, ARR-3, blaCMY-48, blaKPC-3, blaSHV-5, dfrA1, dfrA27, qacE, qnrB6, sul1, sul2, tet(A)
41A21CPO023	SAMN34138296	PRJNA855907	Klebsiella	Klebsiella oxytoca	-	2021	41A	N	no	blaKPC-3	1	ctg41A21023_45_KPC	NA	NA	AA226	AA704	6098847	240917	100	none	Tn4401b	3	Tn4401b-3	GTTCT	GATTA	0	3	IncN	aac(6')-Ib-cr, aac(6')-Ib-cr, aadA16, ARR-3, blaKPC-3, blaOXY-5-1, dfrA27, qacE, qnrB6, sul1
41A21CPO024	SAMN34138297	PRJNA855907	Klebsiella	Klebsiella oxytoca	-	2021	41A	N	no	blaKPC-3	1	ctg41A21024_94_KPC	NA	NA	AA226	AA704	6042257	85865	160	none	Tn4401b	3	Tn4401b-3	GTTCT	GATTA	0	4	None	aac(6')-Ib-cr, aac(6')-Ib-cr, aadA16, ARR-3, blaKPC-3, blaOXY-5-1, dfrA27, qacE, qacE, qnrB6, sul1, sul1
41A21CPO026	SAMN34138298	PRJNA855907	Citrobacter	Citrobacter freundii	111	2021	41A	N	no	blaKPC-3	1	ctg41A21026_47_KPC	NA	NA	AA226	AA704	5526240	134847	180	none	Tn4401b	3	Tn4401b-3	GTTCT	ATCTG	0	4	IncN, pKPC-CAV1321	aac(6')-Ib-cr, aac(6')-Ib-cr, aadA16, ARR-3, blaCMY-65, blaKPC-3, dfrA27, formA, qacE, qnrB6, qnrB60, sul1
41A21CPO027	SAMN34138299	PRJNA855907	Escherichia	Escherichia coli	362	2021	41A	N	no	blaKPC-3	1	ctg41A21027_21_KPC	NA	NA	AA261	AA746	4843599	192512	67	none	Tn4401b	3	Tn4401b-3	GTTCT	GTTCT	1	5	Col(pHAD28)	aadA5, ant(2'')-Ia, blaKPC-3, blaOXA-2, blaTEM-1B, qacE, qnrB19, sul1
41A21CPO028	SAMN34138300	PRJNA855907	Citrobacter	Citrobacter freundii	114	2021	41A	N	no	blaKPC-3	1	ctg41A21028_38_KPC	NA	NA	AA221	AA697	5174930	206619	85	none	Tn4401b	3	Tn4401b-3	TATGA	TATGA	1	6	Col(pHAD28)	aac(3)-IId, aadA2, blaCMY-48, blaKPC-3, blaTEM-1B, dfrA12, mph(A), qacE, qnrB81, sul1, sul2, tet(D)
41A21CPO029A	SAMN34138301	PRJNA855907	Raoultella	Raoultella ornithinolytica	-	2021	41A	N	no	blaKPC-3	1	ctg41A21029A_19_KPC	NA	NA	AA226	AA704	5430751	376462	42	none	Tn4401b	3	Tn4401b-3	GTTCT	GATTA	0	2	IncN	aac(6')-Ib-cr, aac(6')-Ib-cr, aadA16, ARR-3, blaKPC-3, dfrA27, qacE, qacE, qnrB6, sul1, sul1
41A21CPO029B	SAMN34138302	PRJNA855907	Kluyvera	Kluyvera ascorbata	-	2021	41A	N	no	blaKPC-3	1	ctg41A21029B_22_KPC	NA	NA	AA226	AA704	5379156	284901	80	none	Tn4401b	3	Tn4401b-3	GTTCT	GATTA	8	15	Col(pHAD28), IncFIB(pNDM-Mar), IncHI1B(pNDM-MAR), IncN	aac(6')-Ib-cr, aac(6')-Ib-cr, aadA16, ARR-3, blaCTX-M-77, blaKPC-3, dfrA27, qacE, qacE, qnrB19, qnrB6, sul1, sul1
41A21CPO030A	SAMN34138303	PRJNA855907	Escherichia	Escherichia coli	362	2021	41A	N	no	blaKPC-3	1	ctg41A21030A_23_KPC	NA	NA	AA261	AA746	4852802	190129	65	none	Tn4401b	3	Tn4401b-3	GTTCT	GTTCT	2	5	Col(pHAD28)	aadA5, ant(2'')-Ia, blaKPC-3, blaOXA-2, blaTEM-1B, qacE, qnrB19, sul1
41A21CPO030B	SAMN34138304	PRJNA855907	Enterobacter	Enterobacter hormaechei subsp. steigerwaltii	50	2021	41A	N	no	blaKPC-3	1	ctg41A21030B_25_KPC	NA	NA	AA261	AA746	4840066	240386	92	none	Tn4401b	3	Tn4401b-3	GTTCT	GTTCT	4	6	Col(pHAD28)	aadA5, ant(2'')-Ia, blaACT-15, blaKPC-3, blaOXA-2, blaTEM-1B, qacE, qnrB19, sul1
41A21CPO031	SAMN34138305	PRJNA855907	Citrobacter	Citrobacter freundii	678	2021	41A	N	yes	blaKPC-3	1	p41A21031_A_KPC	AA042	AL149	AA036	AA441	5708879	102634	181	none	Tn4401b	3	Tn4401b-3	AAACC	AAACC	6	10	Col(pHAD28), IncFIB(pHCM2), IncHI1A(NDM-CIT), IncHI1B(pNDM-CIT)	aph(3'')-Ib, aph(6)-Id, blaCMY-76, blaKPC-3, qnrB19, sul2, tet(D)
41A21CPO033	SAMN34138306	PRJNA855907	Enterobacter	Enterobacter ludwigii	595	2021	41A	N	no	blaKPC-2	1	ctg41A21033_53_KPC	NA	NA	-	-	5210931	136081	143	none	Tn4401b	15	Tn4401b-15	AAGAC	ATGAA	2	8	pKPC-CAV1321	blaKPC-2, blaMIR-6, mph(E), msr(E), tet(A)
41A21CPO034	SAMN34138307	PRJNA855907	Escherichia	Escherichia coli	607	2021	41A	N	no	blaKPC-3	1	ctg41A21034_21_KPC	NA	NA	AA261	AA746	5326037	179629	142	none	Tn4401b	3	Tn4401b-3	GTTCT	GTTCT	6	12	Col(pHAD28), Col156	aac(6')-Ib-cr, aac(6')-Ib-cr, aadA16, ARR-3, blaKPC-3, blaTEM-1B, dfrA27, qacE, qacE, qnrB19, qnrB6, sul1, sul1
41A21CPO036A	SAMN34138308	PRJNA855907	Citrobacter	Citrobacter freundii	480	2021	41A	N	no	blaKPC-3	1	ctg41A21036A_27_KPC	NA	NA	AA226	AA704	4984347	326274	64	none	Tn4401b	3	Tn4401b-3	GTTCT	GATTA	1	6	IncN	aac(6')-Ib-cr, aac(6')-Ib-cr, aadA16, ant(2'')-Ia, ARR-3, blaCMY-40, blaKPC-3, blaTEM-1B, dfrA27, mph(A), qacE, qnrB9, sul1
41A21CPO037	SAMN34138309	PRJNA855907	Klebsiella	Klebsiella pneumoniae	1471	2021	41A	N	no	blaKPC-3	1	ctg41A21037_21_KPC	NA	NA	AA261	AA746	5424459	226010	77	none	Tn4401b	16	Tn4401b-16	GTTCT	GTTCT	2	6	IncFIB(K)(pCAV1099-114)	aac(6')-Ib-cr, aac(6')-Ib-cr, aadA1, aadA16, ARR-3, blaKPC-3, blaSHV-148, blaTEM-1B, dfrA27, fosA, OqxA, OqxA, OqxB, OqxB, qacE, qnrB6, sul1
41A21CPO040	SAMN34138310	PRJNA855907	Citrobacter	Citrobacter youngae	480	2021	41A	N	no	blaKPC-3	1	ctg41A21040_25_KPC	NA	NA	-	-	4818806	389625	44	none	Tn4401b	3	Tn4401b-3	GTTCT|TAAGA	ATCTG|TAAGA	0	2	None	blaCMY-40, blaKPC-3, qnrB9
41A21CPO041	SAMN34138311	PRJNA855907	Citrobacter	Citrobacter freundii	678	2021	41A	N	no	blaKPC-3	1	ctg41A21041_75_KPC	NA	NA	AA226	AA704	5524665	113733	178	none	Tn4401b	3	Tn4401b-3	GTTCT	ATCTG	4	11	Col(pHAD28), IncFIB(pHCM2), IncHI1A(NDM-CIT), IncHI1B(pNDM-CIT), IncN	aac(6')-Ib-cr, aac(6')-Ib-cr, aadA16, ARR-3, blaCMY-76, blaKPC-3, dfrA27, qacE, qnrB19, qnrB6, sul1
41A21CPO042	SAMN34138312	PRJNA855907	Citrobacter	Citrobacter freundii	163	2021	41A	N	no	blaKPC-3	1	ctg41A21042_22_KPC	NA	NA	AA226	AA704	5155215	380010	69	none	Tn4401b	3	Tn4401b-3	GTTCT	ATCTG	1	7	IncFIB(K), IncN	aac(3)-IId, aac(6')-Ib-cr, aac(6')-Ib-cr, aadA1, aadA16, ant(2'')-Ia, aph(3'')-Ib, aph(6)-Id, ARR-3, blaCMY-48, blaKPC-3, blaTEM-1B, dfrA1, dfrA27, mph(A), qacE, qnrB6, sul1, sul2, tet(A)
41A21CPO043	SAMN34138313	PRJNA855907	Citrobacter	Citrobacter freundii	163	2021	41A	N	no	blaKPC-3	1	ctg41A21043_22_KPC	NA	NA	AA226	AA704	5370090	477839	78	none	Tn4401b	3	Tn4401b-3	GTTCT	ATCTG	1	7	IncFIB(K), IncHI1A(NDM-CIT), IncHI1B(pNDM-CIT), IncN	aac(3)-Ia, aadA1, aadA16, ant(2'')-Ia, aph(3'')-Ib, aph(6)-Id, ARR-3, blaCMY-48, blaKPC-3, blaSHV-5, dfrA1, dfrA27, qacE, qnrB6, sul1, sul2, tet(A)
41A21CPO046	SAMN34138314	PRJNA855907	Citrobacter	Citrobacter farmeri	-	2021	41A	N	no	blaKPC-3	1	ctg41A21046_12_KPC	NA	NA	AA226	AA704	5042071	497405	31	none	Tn4401b	3	Tn4401b-3	AGGTT	GATTA	0	2	IncN	blaKPC-3, dfrA14
