# Supplementary material for: Plasmid genomic epidemiology of blaKPC carbapenemase-producing Enterobacterales in Canada, 2010–2021
Source: Antimicrob Agents Chemother. 2023 Nov 16;67(12):e00860-23. doi: 10.1128/aac.00860-23 (PMC10720558; doi:10.1128/aac.00860-23)
Supplement: Table S2 — Complete blaKPC-encoding plasmid summary data. [file aac.00860-23-s0004.xlsx]

## Sheet: tableS2
Plasmid	GenBank_accession	Isolate	Size_bp	GC_content	MOBsuite_replicon_type	MOBsuite_relaxase_type	MOBsuite_MPF_type	MOBsuite_predicted_mobility	MOBsuite_oriT_type	MOBsuite_primary_cluster_ID	MOBsuite_secondary_cluster_id	Year	Organism	ONT_sequencing	blaKPC_allele	blaKPC_allele_count	Tn4401_deletions_TETyper	Tn4401_structural_variant_TETyper	Tn4401_SNV_variant_TETyper	Tn4401_combined_variant_TETyper	Tn4401_right_flanks_TETyper	Tn4401_left_flanks_TETyper	Resistance_genotype_StarAMR
p04A21009_B_KPC	OQ821026	04A21CPO009	11630	60.1892	-	-	-	mobilizable	MOBP	AA042	AL144	2021	Escherichia coli	N	blaKPC-2	1	7020-7118	Tn4401a	1	Tn4401a-1	TAACC	TAACC	blaKPC-2
p04AY2016_A_KPC	OQ821027	04ACRGNY2016	66638	53.1709	IncL/M	MOBP	MPF_I	conjugative	-	AA002	AL001	2011	Enterobacter hormaechei subsp. steigerwaltii	N	blaKPC-2	1	7020-7118	Tn4401a	1	Tn4401a-1	AACAG	AACAG	blaKPC-2
p07B19008_A_KPC	OQ821034	07B19CPO008	14252	56.799	rep_cluster_2350	-	-	mobilizable	MOBP	AA042	AL144	2019	Klebsiella pneumoniae	N	blaKPC-3	1	none	Tn4401b	2	Tn4401b-2	TTGAA	none	blaKPC-3
p07C16003A_A_KPC	OQ821035	07C16CRGN003A	65649	53.1935	IncN	MOBF	MPF_T	conjugative	MOBF	AA014	AL060	2016	Klebsiella pneumoniae	N	blaKPC-2	1	7020-7118	Tn4401a	22	Tn4401a-22	none	TTTTA	blaKPC-2
p08A1213011C_A_KPC	OQ821036	08A1213CRGN011C	17252	58.7178	ColRNAI_rep_cluster_1987	MOBP	-	mobilizable	MOB_unknown	AA042	AL144	2012	Klebsiella pneumoniae	N	blaKPC-3	1	none	Tn4401b	2	Tn4401b-2	TGTGA	TGTGA	blaKPC-3
p08B18001_A_KPC	OQ821039	08B18CPO001	43621	48.2726	rep_cluster_1367	MOBC	-	mobilizable	-	AA013	AL055	2018	Enterobacter hormaechei subsp. oharae	N	blaKPC-2	1	none	Tn4401b	1	Tn4401b-1	GTTCT	GTTCT	blaKPC-2, blaTEM-1B
p09A18011_A_KPC	OQ821044	09A18CPO011	43621	48.2749	rep_cluster_1367	MOBC	-	mobilizable	-	AA013	AL055	2018	Klebsiella pneumoniae	N	blaKPC-2	1	none	Tn4401b	1	Tn4401b-1	GTTCT	GTTCT	blaKPC-2, blaTEM-1B
p09A21010_A_KPC	OQ821049	09A21CPO010	56512	49.7416	rep_cluster_1367	MOBC	-	mobilizable	-	AA013	AL055	2021	Escherichia coli	N	blaKPC-2	1	none	Tn4401b	1	Tn4401b-1	GTTCT	none	blaKPC-2
p11A15068_A_KPC	OQ821076	11A15CRGN068	48780	48.0299	IncX5	MOBP	MPF_T	conjugative	-	AA124	AL405	2015	Klebsiella pneumoniae	N	blaKPC-3	1	none	Tn4401b	3	Tn4401b-3	AACAA	none	blaKPC-3
p11A16068_A_KPC	OQ821082	11A16CRGN068	109773	55.2294	IncL/M	MOBP	MPF_I	conjugative	-	AA002	AL013	2016	Escherichia coli	N	blaKPC-3	1	none	Tn4401b	unknown	Tn4401b-unknown	TGAAA	TGAAA	ant(2'')-Ia, blaKPC-3, blaSHV-30, dfrA7, qacE, qnrB2, sul1, tet(A)
p11A17009_A_KPC	OQ821087	11A17CRGN009	109773	55.2294	IncL/M	MOBP	MPF_I	conjugative	-	AA002	AL013	2017	Klebsiella oxytoca	N	blaKPC-3	1	none	Tn4401b	3	Tn4401b-3	TGAAA	TGAAA	ant(2'')-Ia, blaKPC-3, blaSHV-30, dfrA7, qacE, qnrB2, sul1, tet(A)
p11A17045A_B_KPC	OQ821088	11A17CRGN045A	15680	57.3788	ColRNAI_rep_cluster_1987	MOBP	-	mobilizable	MOB_unknown	AA042	AL144	2017	Escherichia coli	N	blaKPC-3	1	none	Tn4401b	3	Tn4401b-3	AAGAT	AAGAT	blaKPC-3
p11A21061B_A_KPC	OQ821099	11A21CPO061B	109773	55.2294	IncL/M	MOBP	MPF_I	conjugative	-	AA002	AL013	2021	Escherichia coli	N	blaKPC-3	1	none	Tn4401b	3	Tn4401b-3	TGAAA	TGAAA	ant(2'')-Ia, blaKPC-3, blaSHV-30, dfrA7, qacE, qnrB2, sul1, tet(A)
p21C19007A_A_KPC	OQ821112	21C19CPO007A	14437	59.3129	rep_cluster_2335	MOBP,MOBP	-	mobilizable	MOBP	AA042	AL144	2019	Citrobacter freundii	N	blaKPC-3	1	none	Tn4401b	2	Tn4401b-2	AGTTA	none	blaKPC-3
p21C19007C_A_KPC	OQ821113	21C19CPO007C	14437	59.3129	rep_cluster_2335	MOBP,MOBP	-	mobilizable	MOBP	AA042	AL144	2019	Citrobacter freundii	N	blaKPC-3	1	none	Tn4401b	2	Tn4401b-2	AGTTA	AGTTA	blaKPC-3
p21E19011_A_KPC	OQ821116	21E19CPO011	16730	57.1309	rep_cluster_2335	MOBP	-	mobilizable	MOBP	AA042	AL144	2019	Escherichia coli	N	blaKPC-3	1	none	Tn4401b	2	Tn4401b-2	TGAAT	TGAAT	blaKPC-3
p24A16001_A_KPC	OQ821119	24A16CRGN001	72331	53.3851	IncL/M	MOBP	MPF_I	conjugative	-	AA002	AL008	2016	Klebsiella pneumoniae	N	blaKPC-3	1	none	Tn4401b	3	Tn4401b-3	GTTCT	AAAAC	blaKPC-3
p24A16003A_A_KPC	OQ821120	24A16CRGN003A	72331	53.3851	IncL/M	MOBP	MPF_I	conjugative	-	AA002	AL008	2016	Klebsiella pneumoniae	N	blaKPC-3	1	none	Tn4401b	3	Tn4401b-3	GTTCT	AAAAC	blaKPC-3
p24A16003B_A_KPC	OQ821121	24A16CRGN003B	12710	59.2604	rep_cluster_2335	-	-	mobilizable	MOBP	AA042	AL144	2016	Escherichia coli	N	blaKPC-3	1	none	Tn4401b	3	Tn4401b-3	ATTTT	ATTTT	blaKPC-3, qnrB19
p24A16009A_A_KPC	OQ821122	24A16CRGN009A	72331	53.3851	IncL/M	MOBP	MPF_I	conjugative	-	AA002	AL008	2016	Klebsiella pneumoniae	N	blaKPC-3	1	none	Tn4401b	3	Tn4401b-3	none	AAAAC	blaKPC-3
p24A16009B_A_KPC	OQ821123	24A16CRGN009B	72331	53.3851	IncL/M	MOBP	MPF_I	conjugative	-	AA002	AL008	2016	Escherichia coli	N	blaKPC-3	1	none	Tn4401b	3	Tn4401b-3	GTTCT	AAAAC	blaKPC-3
p24A17002A_A_KPC	OQ821128	24A17CRGN002A	72331	53.3837	IncL/M	MOBP	MPF_I	conjugative	-	AA002	AL008	2017	Enterobacter hormaechei subsp. steigerwaltii	N	blaKPC-3	1	none	Tn4401b	3	Tn4401b-3	GTTCT	AAAAC	blaKPC-3
p24A17002B_A_KPC	OQ821129	24A17CRGN002B	72331	53.3837	IncL/M	MOBP	MPF_I	conjugative	-	AA002	AL008	2017	Klebsiella quasipneumoniae subsp. quasipneumoniae	N	blaKPC-3	1	none	Tn4401b	3	Tn4401b-3	none	AAAAC	blaKPC-3
p24A17002C_A_KPC	OQ821130	24A17CRGN002C	72331	53.3837	IncL/M	MOBP	MPF_I	conjugative	-	AA002	AL008	2017	Escherichia coli	N	blaKPC-3	1	none	Tn4401b	3	Tn4401b-3	GTTCT	none	blaKPC-3
p24A17005_A_KPC	OQ821131	24A17CRGN005	72331	53.3837	IncL/M	MOBP	MPF_I	conjugative	-	AA002	AL008	2017	Klebsiella aerogenes	N	blaKPC-3	1	none	Tn4401b	3	Tn4401b-3	GTTCT	AAAAC	blaKPC-3
p24A17007_A_KPC	OQ821132	24A17CRGN007	72331	53.3837	IncL/M	MOBP	MPF_I	conjugative	-	AA002	AL008	2017	Enterobacter hormaechei subsp. steigerwaltii	N	blaKPC-3	1	none	Tn4401b	3	Tn4401b-3	GTTCT	AAAAC	blaKPC-3
p24A17008B_A_KPC	OQ821133	24A17CRGN008B	72241	53.3561	IncL/M	MOBP	MPF_I	conjugative	-	AA002	AL008	2017	Klebsiella pneumoniae	N	blaKPC-3	1	none	Tn4401b	3	Tn4401b-3	GTTCT	AAAAC	blaKPC-3
p24A17014B_A_KPC	OQ821134	24A17CRGN014B	71971	53.2687	IncL/M	MOBP	MPF_I	conjugative	-	AA002	AL008	2017	Escherichia coli	N	blaKPC-3	1	none	Tn4401b	3	Tn4401b-3	GTTCT	none	blaKPC-3
p24A17017_A_KPC	OQ821135	24A17CRGN017	71971	53.2687	IncL/M	MOBP	MPF_I	conjugative	-	AA002	AL008	2017	Klebsiella pneumoniae	N	blaKPC-3	1	none	Tn4401b	3	Tn4401b-3	GTTCT	none	blaKPC-3
p24A17019_A_KPC	OQ821136	24A17CRGN019	72196	53.316	IncL/M	MOBP	MPF_I	conjugative	-	AA002	AL008	2017	Klebsiella pneumoniae	N	blaKPC-3	1	none	Tn4401b	3	Tn4401b-3	GTTCT	AAAAC	blaKPC-3
p24A17025B_A_KPC	OQ821137	24A17CRGN025B	72331	53.3837	IncL/M	MOBP	MPF_I	conjugative	-	AA002	AL008	2017	Escherichia coli	N	blaKPC-3	1	none	Tn4401b	3	Tn4401b-3	GTTCT	AAAAC	blaKPC-3
p24A17028_A_KPC	OQ821138	24A17CRGN028	71971	53.2701	IncL/M	MOBP	MPF_I	conjugative	-	AA002	AL008	2017	Citrobacter freundii	N	blaKPC-3	1	none	Tn4401b	3	Tn4401b-3	GTTCT	AAAAC	blaKPC-3
p24A18001B_A_KPC	OQ821146	24A18CPO001B	72151	53.3271	IncL/M	MOBP	MPF_I	conjugative	-	AA002	AL008	2018	Klebsiella variicola subsp. variicola	N	blaKPC-3	1	none	Tn4401b	3	Tn4401b-3	GTTCT	AAAAC	blaKPC-3
p24A18009_A_KPC	OQ821147	24A18CPO009	72242	53.3554	IncL/M	MOBP	MPF_I	conjugative	-	AA002	AL008	2018	Enterobacter ludwigii	N	blaKPC-3	1	none	Tn4401b	3	Tn4401b-3	none	AAAAC	blaKPC-3
p24A18011B_B_KPC	OQ821148	24A18CPO011B	16261	57.641	IncL/M	-	-	non-mobilizable	-	AA045	AL156	2018	Klebsiella oxytoca	N	blaKPC-3	1	none	Tn4401b	3	Tn4401b-3	GTTCT	ACATA	blaKPC-3
p24A18017_A_KPC	OQ821149	24A18CPO017	72196	53.3395	IncL/M	MOBP	MPF_I	conjugative	-	AA002	AL008	2018	Citrobacter freundii	N	blaKPC-3	1	none	Tn4401b	3	Tn4401b-3	GTTCT	AAAAC	blaKPC-3
p24A18021B_A_KPC	OQ821150	24A18CPO021B	72241	53.3561	IncL/M	MOBP	MPF_I	conjugative	-	AA002	AL008	2018	Klebsiella variicola subsp. variicola	N	blaKPC-3	1	none	Tn4401b	3	Tn4401b-3	none	AAAAC	blaKPC-3
p24A18033B_A_KPC	OQ821151	24A18CPO033B	72241	53.3561	IncL/M	MOBP	MPF_I	conjugative	-	AA002	AL008	2018	Klebsiella pneumoniae	N	blaKPC-3	1	none	Tn4401b	3	Tn4401b-3	GTTCT	AAAAC	blaKPC-3
p24A18038B_A_KPC	OQ821152	24A18CPO038B	72331	53.3851	IncL/M	MOBP	MPF_I	conjugative	-	AA002	AL008	2018	Enterobacter hormaechei subsp. steigerwaltii	N	blaKPC-3	1	none	Tn4401b	3	Tn4401b-3	GTTCT	AAAAC	blaKPC-3
p24A18039_A_KPC	OQ821153	24A18CPO039	72331	53.3851	IncL/M	MOBP	MPF_I	conjugative	-	AA002	AL008	2018	Enterobacter hormaechei subsp. steigerwaltii	N	blaKPC-3	1	none	Tn4401b	3	Tn4401b-3	GTTCT	AAAAC	blaKPC-3
p24A18044A_A_KPC	OQ821154	24A18CPO044A	75101	53.2656	IncL/M	MOBP	MPF_I	conjugative	-	AA002	AL008	2018	Escherichia coli	N	blaKPC-3	1	none	Tn4401b	3	Tn4401b-3	GTTCT	AAAAC	blaKPC-3
p24A19006B_A_KPC	OQ821158	24A19CPO006B	72196	53.3395	IncL/M	MOBP	MPF_I	conjugative	-	AA002	AL008	2019	Raoultella planticola	N	blaKPC-3	1	none	Tn4401b	3	Tn4401b-3	GTTCT	none	blaKPC-3
p24A19012B_A_KPC	OQ821159	24A19CPO012B	72331	53.3851	IncL/M	MOBP	MPF_I	conjugative	-	AA002	AL008	2019	Klebsiella pneumoniae	N	blaKPC-3	1	none	Tn4401b	3	Tn4401b-3	GTTCT	AAAAC	blaKPC-3
p24A19013_A_KPC	OQ821160	24A19CPO013	72196	53.3395	IncL/M	MOBP	MPF_I	conjugative	-	AA002	AL008	2019	Klebsiella oxytoca	N	blaKPC-3	1	none	Tn4401b	3	Tn4401b-3	GTTCT	AAAAC	blaKPC-3
p24A19016B_A_KPC	OQ821161	24A19CPO016B	72331	53.3851	IncL/M	MOBP	MPF_I	conjugative	-	AA002	AL008	2019	Klebsiella quasipneumoniae subsp. similipneumoniae	N	blaKPC-3	1	none	Tn4401b	3	Tn4401b-3	GTTCT	AAAAC	blaKPC-3
p24A19017_A_KPC	OQ821162	24A19CPO017	72241	53.3547	IncL/M	MOBP	MPF_I	conjugative	-	AA002	AL008	2019	Enterobacter hormaechei subsp. xiangfangensis	N	blaKPC-3	1	none	Tn4401b	3	Tn4401b-3	GTTCT	AAAAC	blaKPC-3
p24A19019_A_KPC	OQ821163	24A19CPO019	67789	53.221	IncL/M	MOBP	MPF_I	conjugative	-	AA002	AL008	2019	Enterobacter hormaechei subsp. steigerwaltii	N	blaKPC-3	1	none	Tn4401b	3	Tn4401b-3	GTTCT	TGAAT	blaKPC-3
p24A19026_A_KPC	OQ821164	24A19CPO026	72241	53.3561	IncL/M	MOBP	MPF_I	conjugative	-	AA002	AL008	2019	Enterobacter asburiae	N	blaKPC-3	1	none	Tn4401b	3	Tn4401b-3	GTTCT	AAAAC	blaKPC-3
p24A19027_A_KPC	OQ821165	24A19CPO027	72331	53.3851	IncL/M	MOBP	MPF_I	conjugative	-	AA002	AL008	2019	Klebsiella pneumoniae	N	blaKPC-3	1	none	Tn4401b	3	Tn4401b-3	GTTCT	AAAAC	blaKPC-3
p24A19032_A_KPC	OQ821166	24A19CPO032	72331	53.3851	IncL/M	MOBP	MPF_I	conjugative	-	AA002	AL008	2019	Enterobacter asburiae	N	blaKPC-3	1	none	Tn4401b	3	Tn4401b-3	none	AAAAC	blaKPC-3
p24A19033B_A_KPC	OQ821167	24A19CPO033B	75191	53.2936	IncL/M	MOBP	MPF_I	conjugative	-	AA002	AL008	2019	Citrobacter amalonaticus	N	blaKPC-3	1	none	Tn4401b	3	Tn4401b-3	GTTCT	AAAAC	blaKPC-3
p24A19036C_A_KPC	OQ821168	24A19CPO036C	72242	53.3526	IncL/M	MOBP	MPF_I	conjugative	-	AA002	AL008	2019	Escherichia coli	N	blaKPC-3	1	none	Tn4401b	3	Tn4401b-3	GTTCT	AAAAC	blaKPC-3
p29A16016_A_KPC	OQ821176	29A16CRGN016	82438	53.4086	IncN	MOBF	MPF_T	conjugative	-	AA017	AL066	2016	Escherichia coli	N	blaKPC-2	1	none	Tn4401b	1	Tn4401b-1	GTTCT	GTTCT	blaKPC-2, blaTEM-1B, dfrA25, mph(A), qacE, qnrB2, sul1
p29A21006_A_KPC	OQ821180	29A21CPO006	56021	47.6589	IncX5	MOBP	MPF_T	conjugative	-	AA124	AL404	2021	Serratia liquefaciens	N	blaKPC-2	1	none	Tn4401b	1	Tn4401b-1	TTATA	none	blaKPC-2
p31B19009_A_KPC	OQ821194	31B19CPO009	13587	57.2827	rep_cluster_2373	-	-	non-mobilizable	-	AA042	AL144	2019	Citrobacter freundii	N	blaKPC-3	1	none	Tn4401b	3	Tn4401b-3	ATCTC	ATCTC	blaKPC-3
p31B19017_A_KPC	OQ821195	31B19CPO017	48780	48.0258	IncX5	MOBP	MPF_T	conjugative	-	AA124	AL405	2019	Klebsiella pneumoniae	N	blaKPC-3	1	none	Tn4401b	3	Tn4401b-3	AACAA	AACAA	blaKPC-3
p31B21006_B_KPC	OQ821198	31B21CPO006	15084	58.6847	IncL/M	-	-	non-mobilizable	-	AA045	AL156	2021	Klebsiella oxytoca	N	blaKPC-3	1	none	Tn4401b	3	Tn4401b-3	GGTCT|GTGCT|GTTAT|GTTCG|GTTCT	ATCCT|TACCT|TTACT|TTCCG|TTCCT|TTGCT	blaKPC-3
p32A14004_A_KPC	OQ821200	32A14CRGN004	53262	52.6473	IncN	MOBF	MPF_T	conjugative	MOBF	AA014	AL059	2014	Enterobacter hormaechei subsp. xiangfangensis	N	blaKPC-3	1	none	Tn4401b	2	Tn4401b-2	none	ATGCA	blaKPC-3
p41A21031_A_KPC	OQ821212	41A21CPO031	22942	59.9337	-	-	-	non-mobilizable	-	AA042	AL149	2021	Citrobacter freundii	N	blaKPC-3	1	none	Tn4401b	3	Tn4401b-3	AAACC	AAACC	blaKPC-3
p01A15005_B_KPC	OQ821011	01A15CRGN005	134488	55.2756	IncR	MOBF,MOBF,MOBF	MPF_F	conjugative	-	AA044	AL155	2015	Klebsiella oxytoca	Y	blaKPC-2	1	NA	NA	NA	NA	NA	NA	aph(3'')-Ib, aph(6)-Id, blaKPC-2, blaOXA-9, blaTEM-1A
p01A17009_D_KPC	OQ821012	01A17CRGN009	96933	54.9245	IncFII	MOBF,MOBF	MPF_F	conjugative	-	AA044	AL155	2017	Klebsiella oxytoca	Y	blaKPC-2	1	7020-7118	Tn4401a	1	Tn4401a-1	ATTGA	ATTGA	blaKPC-2, blaOXA-9, blaTEM-1B
p01A18008_A_KPC	OQ821013	01A18CPO008	233735	53.9205	IncFIA,IncFIB,IncFIC,IncFII	MOBF,MOBF,MOBF	MPF_F	conjugative	-	AA163	AL539	2018	Citrobacter pasteurii	Y	blaKPC-2	1	7020-7118	Tn4401a	1	Tn4401a-1	ATTGA	ATTGA	aadA2, blaKPC-2, blaOXA-9, blaTEM-1A, dfrA12, qacE, sul1
p01A20001_B_KPC	OQ821014	01A20CPO001	69726	53.0864	IncN	MOBF	MPF_T	conjugative	MOBF	AA007	AL033	2020	Klebsiella michiganensis	Y	blaKPC-3	1	none	Tn4401b	29	Tn4401b-29	GTTCT	GTTCT	blaKPC-3, dfrA14
p01A20011_C_KPC	OQ821015	01A20CPO011	63842	52.904	IncN	MOBF	MPF_T	conjugative	MOBF	AA007	AL033	2020	Klebsiella michiganensis	Y	blaKPC-3	1	none	Tn4401b	2	Tn4401b-2	none	GTTCT	blaKPC-3, dfrA14
p01B17001_D_KPC	OQ821016	01B17CRGN001	77421	52.642	IncN	MOBF	MPF_T	conjugative	MOBF	AA007	AL033	2017	Escherichia coli	Y	blaKPC-3	1	none	Tn4401b	2	Tn4401b-2	GTTCT	none	aac(6')-Ib, aac(6')-Ib-cr, aadA1, blaKPC-3, blaOXA-9, blaTEM-1A, dfrA14, qnrS1
p01B18005_A_KPC	OQ821017	01B18CPO005	76768	52.3512	IncN	MOBF	MPF_T	conjugative	MOBF	AA007	AL033	2018	Citrobacter freundii	Y	blaKPC-3	1	none	Tn4401b	2	Tn4401b-2	GTTCT	GTTCT	aac(6')-Ib, aac(6')-Ib-cr, aadA1, blaKPC-3, blaOXA-9, blaTEM-1A, dfrA14, qnrS1
p01B18012_B_KPC	OQ821018	01B18CPO012	73380	53.0608	IncN	MOBF	MPF_T	conjugative	MOBF	AA007	AL033	2018	Klebsiella michiganensis	Y	blaKPC-3	1	none	Tn4401b	2	Tn4401b-2	GTTCT	GTTCT	blaKPC-3, dfrA14, qnrS1
p01B20002_D_KPC	OQ821019	01B20CPO002	75553	52.5803	IncN	MOBF	MPF_T	conjugative	MOBF	AA007	AL033	2020	Raoultella ornithinolytica	Y	blaKPC-3	1	none	Tn4401b	2	Tn4401b-2	GTTCT	none	aac(6')-Ib, aac(6')-Ib-cr, aadA1, blaKPC-3, blaOXA-9, blaTEM-1A, dfrA14, qnrS1
p01C17001_B_KPC	OQ821020	01C17CRGN001	76768	52.3512	IncN	MOBF	MPF_T	conjugative	MOBF	AA007	AL033	2017	Enterobacter cloacae complex clade P	Y	blaKPC-3	1	none	Tn4401b	2	Tn4401b-2	none	GTTCT	aac(6')-Ib, aac(6')-Ib-cr, aadA1, blaKPC-3, blaOXA-9, blaTEM-1A, dfrA14, qnrS1
p02B17002_A_KPC	OQ821021	02B17CRGN002	170204	52.6968	IncC	MOBH,MOBH,MOBP	MPF_F	conjugative	MOBH	AA073	AL257	2017	Escherichia coli	Y	blaKPC-2	2	1-7127|8646-10006	unknown	1	unknown	none	none	ant(2'')-Ia, blaKPC-2, blaTEM-40, dfrA10, qacE, sul1
p02B17002_C_KPC	OQ821022	02B17CRGN002	36658	58.1647	IncP	MOBP	-	mobilizable	-	AA168	AL552	2017	Escherichia coli	Y	blaKPC-2	2	1-7127|8646-10006	unknown	1	unknown	none	none	blaKPC-2, blaTEM-40
p02B17003_A_KPC	OQ821023	02B17CRGN003	18512	55.9421	IncP	-	-	non-mobilizable	-	AA182	AL581	2017	Morganella morganii	Y	blaKPC-2	1	1-7127|8646-10006	unknown	1	unknown	none	none	blaKPC-2, blaTEM-40
p03A17005_D_KPC	OQ821024	03A17CRGN005	36674	58.1584	IncP	MOBP	-	mobilizable	-	AA168	AL552	2017	Enterobacter cloacae subsp. cloacae	Y	blaKPC-2	1	1-7127|8646-10006	unknown	1	unknown	none	none	blaKPC-2, blaTEM-40
p03A20005_B_KPC	OQ821025	03A20CPO005	7580	55.343	IncU	-	-	non-mobilizable	-	AA046	AL157	2020	Klebsiella pneumoniae	Y	blaKPC-2	1	1-7127|9198-10006	Tn4401_truncC	1	Tn4401_truncC-1	none	none	blaKPC-2, blaTEM-40
p06C15002_B_KPC	OQ821028	06C15CRGN002	43621	48.2703	rep_cluster_1367	MOBC	-	mobilizable	-	AA013	AL055	2015	Enterobacter hormaechei subsp. hoffmannii	Y	blaKPC-2	1	none	Tn4401b	1	Tn4401b-1	GTTCT	GTTCT	blaKPC-2, blaTEM-1B
p06C17002_C_KPC	OQ821029	06C17CRGN002	43621	48.2726	rep_cluster_1367	MOBC	-	mobilizable	-	AA013	AL055	2017	Klebsiella quasipneumoniae subsp. quasipneumoniae	Y	blaKPC-2	1	none	Tn4401b	1	Tn4401b-1	GTTCT	none	blaKPC-2, blaTEM-1B
p07B16020_B_KPC	OQ821030	07B16CRGN020	64156	53.2857	IncN	MOBF	MPF_T	conjugative	MOBF	AA014	AL060	2016	Citrobacter freundii	Y	blaKPC-2	1	7020-7118	Tn4401a	22	Tn4401a-22	TTTTA	TTTTA	blaKPC-2
p07B17010A_B_KPC	OQ821031	07B17CRGN010A	21579	57.6069	ColRNAI_rep_cluster_1857	MOBC	-	mobilizable	-	AA042	AL150	2017	Citrobacter portucalensis	Y	blaKPC-3	1	none	Tn4401b	2	Tn4401b-2	ATTCA	GTTCT	aac(6')-Ib, aac(6')-Ib-cr, blaKPC-3
p07B18002_A_KPC	OQ821032	07B18CPO002	57261	52.8388	ColRNAI_rep_cluster_1987,IncN	MOBF,MOBP	MPF_T	conjugative	MOBF,MOB_unknown	AA014	AL059	2018	Escherichia coli	Y	blaKPC-3	1	none	Tn4401b	2	Tn4401b-2	none	ATGCA	blaKPC-3
p07B19006_A_KPC	OQ821033	07B19CPO006	53256	52.6326	IncN	MOBF	MPF_T	conjugative	MOBF	AA014	AL059	2019	Enterobacter hormaechei subsp. steigerwaltii	Y	blaKPC-3	1	none	Tn4401b	2	Tn4401b-2	ATGCA	ATGCA	blaKPC-3
p08A17008_B_KPC	OQ821037	08A17CRGN008	52713	52.4804	IncN	MOBF	MPF_T	conjugative	MOBF	AA014	AL059	2017	Escherichia coli	Y	blaKPC-3	1	827-1357	unknown	2	unknown	ATGCA	ATGCA	blaKPC-3
p08A18009A_C_KPC	OQ821038	08A18CPO009A	45568	47.3797	IncX5	MOBP	MPF_T	conjugative	-	AA124	AL405	2018	Klebsiella pneumoniae	Y	blaKPC-2	1	none	Tn4401b	1	Tn4401b-1	ATTAC	ATTAC	blaKPC-2
p09A16004_A_KPC	OQ821040	09A16CRGN004	148107	52.6525	IncFIB,IncFII,rep_cluster_2183	MOBF,MOBF	MPF_F	conjugative	-	AA085	AL326	2016	Klebsiella pneumoniae	Y	blaKPC-2	1	7020-7118	Tn4401a	1	Tn4401a-1	TGAGA	ATTGA	blaKPC-2
p09A16005_C_KPC_KPC	OQ821041	09A16CRGN005	66942	54.1812	IncN	MOBF	MPF_T	conjugative	MOBF	AA014	AL059	2016	Enterobacter hormaechei subsp. hoffmannii	Y	blaKPC-3	2	none	Tn4401b	2	Tn4401b-2	ATGCA|TTGAT	ATGCA|TTGAT	blaKPC-3
p09A18003_A_KPC	OQ821042	09A18CPO003	52060	48.1368	rep_cluster_1367	MOBC	-	mobilizable	-	AA013	AL057	2018	Enterobacter hormaechei subsp. xiangfangensis	Y	blaKPC-3	1	none	Tn4401b	unknown	Tn4401b-unknown	TACTC	TACTC	blaKPC-3, qnrS1
p09A18010_A_KPC	OQ821043	09A18CPO010	43621	48.2749	rep_cluster_1367	MOBC	-	mobilizable	-	AA013	AL055	2018	Citrobacter freundii	Y	blaKPC-2	1	none	Tn4401b	unknown	Tn4401b-unknown	GTTCT	GTTCT	blaKPC-2, blaTEM-1B
p09A19005_D_KPC	OQ821045	09A19CPO005	43621	48.2749	rep_cluster_1367	MOBC	-	mobilizable	-	AA013	AL055	2019	Citrobacter freundii	Y	blaKPC-2	1	none	Tn4401b	1	Tn4401b-1	none	GTTCT	blaKPC-2, blaTEM-1C
p09A19009_A_KPC	OQ821046	09A19CPO009	53258	52.6343	IncN	MOBF	MPF_T	conjugative	MOBF	AA014	AL059	2019	Escherichia coli	Y	blaKPC-3	2	none	Tn4401b	2	Tn4401b-2	ATGCA	ATGCA	blaKPC-3
p09A19009_B_KPC	OQ821047	09A19CPO009	16177	56.9883	Col156	MOBQ	-	mobilizable	-	AA042	AL144	2019	Escherichia coli	Y	blaKPC-3	2	none	Tn4401b	2	Tn4401b-2	GTTCA	GTTCA	blaKPC-3
p09A20004_B_KPC	OQ821048	09A20CPO004	43621	48.268	rep_cluster_1367	MOBC	-	mobilizable	-	AA013	AL055	2020	Citrobacter freundii	Y	blaKPC-2	1	none	Tn4401b	1	Tn4401b-1	GTTCT	GTTCT	blaKPC-2, blaTEM-1B
p11A1213016_D_KPC	OQ821051	11A1213CRGN016	48780	48.0258	IncX5	MOBP	MPF_T	conjugative	-	AA124	AL405	2012	Enterobacter hormaechei subsp. hoffmannii	Y	blaKPC-3	1	none	Tn4401b	3	Tn4401b-3	AACAA	AACAA	blaKPC-3
p11A1213017_B_KPC	OQ821052	11A1213CRGN017	73665	53.4216	IncN	MOBF	MPF_T	conjugative	MOBF	AA007	AL033	2012	Enterobacter hormaechei subsp. steigerwaltii	Y	blaKPC-3	1	none	Tn4401b	3	Tn4401b-3	GTTCT	GTTCT	aac(6')-Ib, aac(6')-Ib-cr, aadA1, aph(3'')-Ib, aph(6)-Id, blaKPC-3, blaOXA-9, blaTEM-1A, dfrA14, sul2, tet(D)
p11A1213027_C_KPC	OQ821053	11A1213CRGN027	15908	55.2866	ColRNAI_rep_cluster_1987	-	-	mobilizable	MOB_unknown	AA042	AL143	2012	Citrobacter freundii	Y	blaKPC-3	1	none	Tn4401b	3	Tn4401b-3	ATCTC	ATCTC	blaKPC-3
p11A1213040_B_KPC	OQ821054	11A1213CRGN040	97905	54.5151	rep_cluster_2268	-	MPF_F	non-mobilizable	-	AA109	AL377	2012	Enterobacter hormaechei subsp. hoffmannii	Y	blaKPC-3	1	none	Tn4401b	3	Tn4401b-3	GTTCT	ATAAA	blaKPC-3
p11A1213054C_A_KPC	OQ821055	11A1213CRGN054C	61996	53.176	IncN	MOBF	MPF_T	conjugative	MOBF	AA007	AL033	2012	Citrobacter koseri	Y	blaKPC-3	1	none	Tn4401b	3	Tn4401b-3	GTTCT	none	blaKPC-3, dfrA14, tet(D)
p11A1213060_A_KPC	OQ821056	11A1213CRGN060	223087	52.2177	IncFIB,rep_cluster_2218	-	MPF_T	non-mobilizable	-	AA158	AL531	2012	Enterobacter mori	Y	blaKPC-3	1	none	Tn4401b	3	Tn4401b-3	GTTCT	GTTCT	ant(3'')-Ia, aph(3'')-Ib, aph(6)-Id, blaKPC-3, blaTEM-1A, qacE, sul1, sul2
p11A1213071_B_KPC	OQ821057	11A1213CRGN071	109773	55.2276	IncL/M	MOBP	MPF_I	conjugative	-	AA002	AL013	2012	Klebsiella pneumoniae	Y	blaKPC-3	2	none	Tn4401b	3	Tn4401b-3	none	TGAAA	ant(2'')-Ia, blaKPC-3, blaSHV-30, dfrA7, qacE, qnrB2, sul1, tet(A)
p11A1213071_C_KPC	OQ821058	11A1213CRGN071	48780	48.0258	IncX5	MOBP	MPF_T	conjugative	-	AA124	AL405	2012	Klebsiella pneumoniae	Y	blaKPC-3	2	none	Tn4401b	3	Tn4401b-3	AACAA	none	blaKPC-3
p11A1213097B_A_KPC	OQ821059	11A1213CRGN097B	90910	54.2724	IncFIA	-	-	mobilizable	MOBF	AA155	AL523	2013	Enterobacter cloacae subsp. cloacae	Y	blaKPC-4	1	none	Tn4401b	6	Tn4401b-6	AAAGC	AAAGC	ARR-3, aac(3)-Ib, aac(6')-Ib-cr, aph(3')-Ia, blaKPC-4, blaOXA-1, blaTEM-1A, catB3, mph(A), qacE, qacL, sul1
p11A1213105_C_KPC	OQ821060	11A1213CRGN105	69198	53.279	IncN	-	MPF_T	mobilizable	MOBF	AA007	AL033	2013	Escherichia coli	Y	blaKPC-3	1	none	Tn4401b	3	Tn4401b-3	none	GTTCT	aac(6')-Ib, aac(6')-Ib-cr, aadA1, aph(3'')-Ib, aph(6)-Id, blaKPC-3, blaOXA-9, blaTEM-1A, dfrA14, sul2, tet(D)
p11A1314010_A_KPC	OQ821061	11A1314CRGN010	374668	51.6452	IncHI1B,IncP	MOBH,MOBP,MOBP	MPF_F	conjugative	-	AA149	AL512	2013	Enterobacter asburiae	Y	blaKPC-3	1	none	Tn4401b	3	Tn4401b-3	AAATA	AAATA	blaKPC-3, mcr-9
p11A1314039B_A_KPC	OQ821062	11A1314CRGN039B	177739	53.5611	IncFIB,IncFII,rep_cluster_2183	MOBF,MOBF	MPF_F	conjugative	-	AA085	AL326	2013	Klebsiella pneumoniae	Y	blaKPC-3	1	7020-7118	Tn4401a	2	Tn4401a-2	ATTGA	none	aadA2, aph(3')-Ia, blaKPC-3, dfrA12, mph(A), qacE, sul1
p11A1314067_B_KPC	OQ821063	11A1314CRGN067	59359	53.227	IncN	MOBF	MPF_T	conjugative	MOBF	AA007	AL033	2013	Klebsiella oxytoca	Y	blaKPC-3	1	1-1201	unknown	3	unknown	GTTCT	none	blaKPC-3, dfrA14, tet(D)
p11A1314073_B_KPC	OQ821064	11A1314CRGN073	97905	54.5151	rep_cluster_2268	-	MPF_F	non-mobilizable	-	AA109	AL377	2013	Enterobacter hormaechei subsp. hoffmannii	Y	blaKPC-3	1	none	Tn4401b	3	Tn4401b-3	GTTCT	ATAAA	blaKPC-3
p11A14015_C_KPC	OQ821065	11A14CRGN015	87325	52.229	IncFIA,IncX1	-	MPF_T	mobilizable	MOBF,MOBP	AA147	AL496	2014	Klebsiella pneumoniae	Y	blaKPC-3	1	none	Tn4401b	3	Tn4401b-3	GTTCT	GTTCT	ARR-3, aac(6')-Ib, aac(6')-Ib-cr, aadA1, aadA16, aph(3'')-Ib, aph(6)-Id, blaKPC-3, blaOXA-9, blaSHV-2, blaTEM-1A, dfrA27, qacE, qnrB6, sul1, sul2, tet(D)
p11A14021_B_KPC	OQ821066	11A14CRGN021	87325	52.2302	IncFIA,IncX1	-	MPF_T	mobilizable	MOBF,MOBP	AA147	AL496	2014	Klebsiella pneumoniae	Y	blaKPC-3	1	none	Tn4401b	3	Tn4401b-3	GTTCT	GTTCT	ARR-3, aac(6')-Ib, aac(6')-Ib-cr, aadA1, aadA16, aph(3'')-Ib, aph(6)-Id, blaKPC-3, blaOXA-9, blaSHV-2, blaTEM-1A, dfrA27, qacE, qnrB6, sul1, sul2, tet(D)
p11A14024_C_KPC	OQ821067	11A14CRGN024	87325	52.229	IncFIA,IncX1	-	MPF_T	mobilizable	MOBF,MOBP	AA147	AL496	2014	Klebsiella pneumoniae	Y	blaKPC-3	1	none	Tn4401b	3	Tn4401b-3	GTTCT	GTTCT	ARR-3, aac(6')-Ib, aac(6')-Ib-cr, aadA1, aadA16, aph(3'')-Ib, aph(6)-Id, blaKPC-3, blaOXA-9, blaSHV-2, blaTEM-1A, dfrA27, qacE, qnrB6, sul1, sul2, tet(D)
p11A14027_B_KPC	OQ821068	11A14CRGN027	109773	55.2276	IncL/M	MOBP	MPF_I	conjugative	-	AA002	AL013	2014	Enterobacter hormaechei subsp. steigerwaltii	Y	blaKPC-3	1	none	Tn4401b	3	Tn4401b-3	TGAAA	TGAAA	ant(2'')-Ia, blaKPC-3, blaSHV-30, dfrA7, qacE, qnrB2, sul1, tet(A)
p11A14034org1_B_KPC	OQ821069	11A14CRGN034org1	109773	55.2294	IncL/M	MOBP	MPF_I	conjugative	-	AA002	AL013	2014	Enterobacter hormaechei subsp. steigerwaltii	Y	blaKPC-3	1	none	Tn4401b	3	Tn4401b-3	TGAAA	TGAAA	ant(2'')-Ia, blaKPC-3, blaSHV-30, dfrA7, qacE, qnrB2, sul1, tet(A)
p11A14034org2_B_KPC	OQ821070	11A14CRGN034org2	104052	55.4367	IncL/M	MOBP	MPF_I	conjugative	-	AA002	AL013	2014	Klebsiella pneumoniae	Y	blaKPC-3	1	none	Tn4401b	3	Tn4401b-3	TGAAA	TGAAA	ant(2'')-Ia, blaKPC-3, blaSHV-30, dfrA7, qacE, sul1, tet(A)
p11A14071_B_KPC	OQ821071	11A14CRGN071	97905	54.5151	rep_cluster_2268	-	MPF_F	non-mobilizable	-	AA109	AL377	2014	Enterobacter hormaechei subsp. hoffmannii	Y	blaKPC-3	1	none	Tn4401b	3	Tn4401b-3	GTTCT	none	blaKPC-3
p11A14091org1_B_KPC	OQ821072	11A14CRGN091org1	48780	48.0258	IncX5	MOBP	MPF_T	conjugative	-	AA124	AL405	2014	Klebsiella variicola subsp. variicola	Y	blaKPC-3	1	none	Tn4401b	3	Tn4401b-3	AACAA	AACAA	blaKPC-3
p11A15006_B_KPC	OQ821073	11A15CRGN006	67113	53.0195	IncN	MOBF	MPF_T	conjugative	MOBF	AA007	AL033	2015	Klebsiella pneumoniae	Y	blaKPC-3	1	none	Tn4401b	4	Tn4401b-4	GTTCT	none	blaKPC-3, dfrA14, tet(D)
p11A15008_B_KPC	OQ821074	11A15CRGN008	73851	53.4712	IncN	MOBF	MPF_T	conjugative	MOBF	AA007	AL033	2015	Enterobacter hormaechei subsp. steigerwaltii	Y	blaKPC-3	1	none	Tn4401b	3	Tn4401b-3	GTTCT	GTTCT	aac(6')-Ib, aac(6')-Ib-cr, aadA1, aph(3'')-Ib, aph(6)-Id, blaKPC-3, blaOXA-9, blaTEM-1A, dfrA14, sul2, tet(D)
p11A15076_B_KPC	OQ821075	11A15CRGN076	66638	53.1694	IncL/M	MOBP	MPF_I	conjugative	-	AA002	AL001	2015	Klebsiella pneumoniae	Y	blaKPC-3	1	7020-7118	Tn4401a	2	Tn4401a-2	AACAG	AACAG	blaKPC-3
p11A16012_B_KPC	OQ821077	11A16CRGN012	66638	53.1694	IncL/M	MOBP	MPF_I	conjugative	-	AA002	AL001	2016	Klebsiella pneumoniae	Y	blaKPC-3	1	7020-7118	Tn4401a	2	Tn4401a-2	AACAG	AACAG	blaKPC-3
p11A16036_B_KPC	OQ821078	11A16CRGN036	97607	54.5422	rep_cluster_2268	-	MPF_F	non-mobilizable	-	AA109	AL377	2016	Enterobacter hormaechei subsp. hoffmannii	Y	blaKPC-3	1	none	Tn4401b	3	Tn4401b-3	GTTCT	ATAAA	blaKPC-3
p11A16078_E_KPC	OQ821079	11A16CRGN078	48780	48.0258	IncX5	MOBP	MPF_T	conjugative	-	AA124	AL405	2016	Enterobacter hormaechei subsp. hoffmannii	Y	blaKPC-3	1	none	Tn4401b	3	Tn4401b-3	AACAA	AACAA	blaKPC-3
p11A16087_B_KPC	OQ821080	11A16CRGN087	97905	54.5141	rep_cluster_2268	-	MPF_F	non-mobilizable	-	AA109	AL377	2016	Enterobacter hormaechei subsp. hoffmannii	Y	blaKPC-3	1	none	Tn4401b	3	Tn4401b-3	none	ATAAA	blaKPC-3
p11A16109_B_KPC	OQ821081	11A16CRGN109	68049	53.726	IncN	MOBF	MPF_T	conjugative	MOBF	AA007	AL033	2016	Klebsiella oxytoca	Y	blaKPC-3	1	none	Tn4401b	3	Tn4401b-3	GTTCT	GTTCT	blaKPC-3, dfrA14, tet(D)
p11A17010_B_KPC	OQ821083	11A17CRGN010	97905	54.5161	rep_cluster_2268	-	MPF_F	non-mobilizable	-	AA109	AL377	2017	Enterobacter hormaechei subsp. hoffmannii	Y	blaKPC-3	1	none	Tn4401b	3	Tn4401b-3	none	ATAAA	blaKPC-3
p11A17019_C_KPC	OQ821084	11A17CRGN019	74182	53.5062	IncN	MOBF	MPF_T	conjugative	MOBF	AA007	AL033	2017	Klebsiella pneumoniae	Y	blaKPC-3	2	none	Tn4401b	3	Tn4401b-3	GTTCT	GTTCT	aph(3'')-Ib, aph(6)-Id, blaKPC-3, dfrA14, sul2, tet(D)
p11A17019_D_KPC	OQ821085	11A17CRGN019	13744	57.0503	ColRNAI_rep_cluster_1987	-	-	non-mobilizable	-	AA042	AL144	2017	Klebsiella pneumoniae	Y	blaKPC-3	2	none	Tn4401b	3	Tn4401b-3	TGGAA	none	blaKPC-3
p11A17035_B_KPC	OQ821086	11A17CRGN035	75959	52.6481	ColRNAI_rep_cluster_1987,IncL/M	MOBP	MPF_I	conjugative	-	AA002	AL001	2017	Klebsiella pneumoniae	Y	blaKPC-3	1	7020-7118	Tn4401a	2	Tn4401a-2	AACAG	none	blaKPC-3
p11A18009_B_KPC	OQ821089	11A18CPO009	66638	53.1694	IncL/M	MOBP	MPF_I	conjugative	-	AA002	AL001	2018	Klebsiella pneumoniae	Y	blaKPC-3	1	7020-7118	Tn4401a	2	Tn4401a-2	AACAG	none	blaKPC-3
p11A18044_B_KPC	OQ821090	11A18CPO044	48780	48.0238	IncX5	MOBP	MPF_T	conjugative	-	AA124	AL405	2018	Kluyvera ascorbata	Y	blaKPC-3	1	none	Tn4401b	3	Tn4401b-3	none	AACAA	blaKPC-3
p11A18060_B_KPC	OQ821091	11A18CPO060	109504	53.5624	IncFII,rep_cluster_1418	MOBF,MOBF,MOBF	MPF_F	conjugative	-	AA133	AL456	2018	Klebsiella pneumoniae	Y	blaKPC-2	1	7020-7118	Tn4401a	1	Tn4401a-1	ATTGA	ATTGA	blaKPC-2
p11A18063_B_KPC	OQ821092	11A18CPO063	62691	53.3761	IncN	MOBF	MPF_T	conjugative	MOBF	AA007	AL033	2018	Klebsiella pneumoniae	Y	blaKPC-3	1	none	Tn4401b	3	Tn4401b-3	GTTCT	GTTCT	blaKPC-3, dfrA14, tet(D)
p11A19007_B_KPC	OQ821093	11A19CPO007	65638	53.1826	IncN	MOBF	MPF_T	conjugative	MOBF	AA007	AL033	2019	Citrobacter amalonaticus	Y	blaKPC-3	1	none	Tn4401b	3	Tn4401b-3	GTTCT	GTTCT	aac(6')-Ib, aac(6')-Ib-cr, aadA1, blaKPC-3, blaOXA-9, dfrA14, tet(D)
p11A19057_A_KPC	OQ821094	11A19CPO057	48780	48.0258	IncX5	MOBP	MPF_T	conjugative	-	AA124	AL405	2019	Enterobacter asburiae	Y	blaKPC-3	1	none	Tn4401b	3	Tn4401b-3	none	AACAA	blaKPC-3
p11A19086_A_KPC	OQ821095	11A19CPO086	182180	53.5097	IncFIB,IncFII,rep_cluster_2183	MOBF,MOBF	MPF_F	conjugative	-	AA085	AL326	2019	Klebsiella pneumoniae	Y	blaKPC-3	1	7020-7118	Tn4401a	7	Tn4401a-7	none	none	aadA2, aph(3')-Ia, blaKPC-3, dfrA12, mph(A), qacE, sul1
p11A20020_A_KPC	OQ821096	11A20CPO020	124700	53.3063	rep_cluster_2268	-	MPF_F	non-mobilizable	-	AA109	AL377	2020	Enterobacter hormaechei subsp. hoffmannii	Y	blaKPC-3	1	none	Tn4401b	3	Tn4401b-3	GTTCT	ATAAA	blaKPC-3
p11A20021_A_KPC	OQ821097	11A20CPO021	175879	53.6249	IncFIB,IncFII,rep_cluster_2183	MOBF,MOBF	MPF_F	conjugative	-	AA085	AL326	2020	Klebsiella pneumoniae	Y	blaKPC-3	1	7020-7118	Tn4401a	7	Tn4401a-7	ATTGA	ATTGA	aadA2, blaKPC-3, dfrA12, mph(A), qacE, sul1
p11A20022_A_KPC	OQ821098	11A20CPO022	60034	53.1582	IncN	MOBF	MPF_T	conjugative	MOBF	AA007	AL033	2020	Escherichia coli	Y	blaKPC-3	1	none	Tn4401b	3	Tn4401b-3	GTTCT	ATCTG	ARR-3, aac(6')-Ib-cr, aadA16, blaKPC-3, dfrA27, qacE, sul1
p11A054_B_KPC	OQ821050	11ACRGN054	113639	53.9251	IncFIB,IncFII,rep_cluster_2183	MOBF,MOBF	MPF_F	conjugative	-	AA029	AL107	2010	Klebsiella pneumoniae	Y	blaKPC-3	1	7020-7118	Tn4401a	7	Tn4401a-7	none	ATTGA	blaKPC-3, blaOXA-9, blaTEM-1A
p11AY2003_B_KPC	OQ821100	11ACRGNY2003	113639	53.9251	IncFIB,IncFII,rep_cluster_2183	MOBF,MOBF	MPF_F	conjugative	-	AA029	AL107	2010	Klebsiella pneumoniae	Y	blaKPC-3	1	7020-7118	Tn4401a	7	Tn4401a-7	ATTGA	ATTGA	blaKPC-3, blaOXA-9, blaTEM-1A
p11AY2004_B_KPC	OQ821101	11ACRGNY2004	113639	53.9251	IncFIB,IncFII,rep_cluster_2183	MOBF,MOBF	MPF_F	conjugative	-	AA029	AL107	2010	Klebsiella pneumoniae	Y	blaKPC-3	1	7020-7118	Tn4401a	7	Tn4401a-7	ATTGA	ATTGA	blaKPC-3, blaOXA-9, blaTEM-1A
p11AY2030_B_KPC	OQ821102	11ACRGNY2030	113639	53.9251	IncFIB,IncFII,rep_cluster_2183	MOBF,MOBF	MPF_F	conjugative	-	AA029	AL107	2010	Klebsiella pneumoniae	Y	blaKPC-3	1	7020-7118	Tn4401a	7	Tn4401a-7	none	ATTGA	blaKPC-3, blaOXA-9, blaTEM-1A
p11AY2069_B_KPC	OQ821103	11ACRGNY2069	107005	53.7498	IncFII,rep_cluster_1418,rep_cluster_2183	MOBF,MOBF	MPF_F	conjugative	-	AA029	AL106	2011	Klebsiella pneumoniae	Y	blaKPC-3	1	7020-7118	Tn4401a	7	Tn4401a-7	ATTGA	ATTGA	blaKPC-3
p11AY2079_B_KPC	OQ821104	11ACRGNY2079	113639	53.9251	IncFIB,IncFII,rep_cluster_2183	MOBF,MOBF	MPF_F	conjugative	-	AA029	AL107	2011	Klebsiella pneumoniae	Y	blaKPC-3	1	7020-7118	Tn4401a	7	Tn4401a-7	ATTGA	ATTGA	blaKPC-3, blaOXA-9, blaTEM-1A
p11AY3002_A_KPC	OQ821105	11ACRGNY3002	15534	57.7314	rep_cluster_2335	MOBP,MOBP	-	mobilizable	MOBP	AA042	AL144	2011	Escherichia coli	Y	blaKPC-3	1	none	Tn4401b	3	Tn4401b-3	CAGAA	CAGAA	blaKPC-3
p11AY3010_B_KPC	OQ821106	11ACRGNY3010	113639	53.9251	IncFIB,IncFII,rep_cluster_2183	MOBF,MOBF	MPF_F	conjugative	-	AA029	AL107	2011	Klebsiella pneumoniae	Y	blaKPC-3	1	7020-7118	Tn4401a	7	Tn4401a-7	ATTGA	ATTGA	blaKPC-3, blaOXA-9, blaTEM-1A
p11AY3027_A_KPC	OQ821107	11ACRGNY3027	179374	53.1911	IncFIB,IncFII,rep_cluster_2183	MOBF,MOBF	MPF_F	conjugative	-	AA085	AL326	2011	Klebsiella pneumoniae	Y	blaKPC-2	1	7020-7118	Tn4401a	1	Tn4401a-1	none	ATTGA	aadA2, aph(3')-Ia, blaKPC-2, dfrA12, mph(A), qacE, sul1
p11AY3046_A_KPC	OQ821108	11ACRGNY3046	109773	55.2331	IncL/M	MOBP	MPF_I	conjugative	-	AA002	AL013	2011	Enterobacter hormaechei subsp. steigerwaltii	Y	blaKPC-3	1	none	Tn4401b	3	Tn4401b-3	TGAAA	TGAAA	ant(2'')-Ia, blaKPC-3, blaSHV-30, dfrA7, qacE, qnrB2, sul1, tet(A)
p17A19004_B_KPC	OQ821109	17A19CPO004	61533	52.6628	IncN	MOBF	MPF_T	conjugative	MOBF	AA007	AL033	2019	Klebsiella pneumoniae	Y	blaKPC-3	2	none	Tn4401b	2	Tn4401b-2	GTTCT	GTTCT	blaKPC-3, blaTEM-1B, dfrA14, qnrS1
p20A17001A_B_KPC	OQ821110	20A17CRGN001A	73070	53.2421	IncN	MOBF	MPF_T	conjugative	MOBF	AA007	AL033	2017	Enterobacter hormaechei subsp. hormaechei	Y	blaKPC-3	1	none	Tn4401b	3	Tn4401b-3	GTTCT	GTTCT	aph(3'')-Ib, aph(6)-Id, blaKPC-3, dfrA14, sul2, tet(D)
p21C19002_B_KPC	OQ821111	21C19CPO002	116451	53.9171	IncFIB,IncFII,rep_cluster_2183	MOBF,MOBF	MPF_F	conjugative	-	AA029	AL104	2019	Klebsiella pneumoniae	Y	blaKPC-2	1	7020-7118	Tn4401a	1	Tn4401a-1	ATTGA	ATTGA	blaKPC-2, blaOXA-9, blaTEM-1A
p21D20001B_C_KPC	OQ821114	21D20CPO001B	13843	56.5846	ColRNAI_rep_cluster_1987	-	-	mobilizable	MOB_unknown	AA042	AL144	2020	Klebsiella pneumoniae	Y	blaKPC-2	1	none	Tn4401b	1	Tn4401b-1	GTATA	none	blaKPC-2
p21E16005_A_KPC	OQ821115	21E16CRGN005	116048	53.9863	IncFIB,IncFII,rep_cluster_2183	MOBF,MOBF	MPF_F	conjugative	-	AA029	AL104	2016	Klebsiella pneumoniae	Y	blaKPC-2	1	7020-7118	Tn4401a	1	Tn4401a-1	none	ATTGA	blaKPC-2, blaOXA-9, blaTEM-1A
p21E20001_B_KPC	OQ821117	21E20CPO001	16730	57.1309	rep_cluster_2335	MOBP	-	mobilizable	MOBP	AA042	AL144	2020	Escherichia coli	Y	blaKPC-3	1	none	Tn4401b	2	Tn4401b-2	TGAAT	TGAAT	blaKPC-3
p24A16002_B_KPC	OQ821118	24A16CRGN002	12710	59.2762	rep_cluster_2335	-	-	mobilizable	MOBP	AA042	AL144	2016	Escherichia coli	Y	blaKPC-3	1	none	Tn4401b	3	Tn4401b-3	AGCTA	AGCTA	blaKPC-3, qnrB19
p24A17001_B_KPC_KPC	OQ821124	24A17CRGN001	90282	53.3528	IncL/M	MOBP	MPF_I	conjugative	-	AA002	AL008	2017	Citrobacter freundii	Y	blaKPC-3	2	none	Tn4401b	3	Tn4401b-3	GTTCT	AAAAC|CAGTG	blaKPC-3
p24A17004_B_KPC	OQ821125	24A17CRGN004	72331	53.3851	IncL/M	MOBP	MPF_I	conjugative	-	AA002	AL008	2017	Citrobacter freundii	Y	blaKPC-3	1	none	Tn4401b	3	Tn4401b-3	GTTCT	AAAAC	blaKPC-3
p24A17011_A_KPC	OQ821126	24A17CRGN011	78330	52.6478	IncL/M	MOBP	MPF_I	conjugative	-	AA002	AL008	2017	Enterobacter hormaechei subsp. steigerwaltii	Y	blaKPC-3	1	none	Tn4401b	3	Tn4401b-3	GTTCT	AAAAC	blaKPC-3
p24A17020_B_KPC	OQ821127	24A17CRGN020	72331	53.3851	IncL/M	MOBP	MPF_I	conjugative	-	AA002	AL008	2017	Klebsiella oxytoca	Y	blaKPC-3	1	none	Tn4401b	3	Tn4401b-3	GTTCT	AAAAC	blaKPC-3
p24A18001A_B_KPC	OQ821139	24A18CPO001A	11144	56.2814	IncL/M	-	-	non-mobilizable	-	AA045	AL156	2018	Hafnia paralvei	Y	blaKPC-3	1	1-4673	unknown	3	unknown	GTTCT	none	blaKPC-3
p24A18010_B_KPC	OQ821140	24A18CPO010	72151	53.3257	IncL/M	MOBP	MPF_I	conjugative	-	AA002	AL008	2018	Enterobacter hormaechei subsp. steigerwaltii	Y	blaKPC-3	1	none	Tn4401b	3	Tn4401b-3	GTTCT	AAAAC	blaKPC-3
p24A18015_D_KPC	OQ821141	24A18CPO015	72331	53.3851	IncL/M	MOBP	MPF_I	conjugative	-	AA002	AL008	2018	Klebsiella pneumoniae	Y	blaKPC-3	1	none	Tn4401b	3	Tn4401b-3	GTTCT	AAAAC	blaKPC-3
p24A18020_A_KPC	OQ821142	24A18CPO020	72331	53.3851	IncL/M	MOBP	MPF_I	conjugative	-	AA002	AL008	2018	Citrobacter werkmanii	Y	blaKPC-3	1	none	Tn4401b	3	Tn4401b-3	GTTCT	AAAAC	blaKPC-3
p24A18024_B_KPC	OQ821143	24A18CPO024	78375	52.6609	IncL/M	MOBP	MPF_I	conjugative	-	AA002	AL008	2018	Enterobacter hormaechei subsp. steigerwaltii	Y	blaKPC-3	1	none	Tn4401b	3	Tn4401b-3	GTTCT	AAAAC	blaKPC-3
p24A18029_B_KPC	OQ821144	24A18CPO029	195919	53.0587	IncC	MOBH,MOBH	MPF_F	conjugative	MOBH	AA075	AL270	2018	Citrobacter freundii	Y	blaKPC-3	1	none	Tn4401b	3	Tn4401b-3	TAATT	TAATT	aadA2, ant(2'')-Ia, blaCARB-2, blaKPC-3, catB3, cmlA1, dfrA19, mph(E), msr(E), qacE, sul1
p24A18040_B_KPC	OQ821145	24A18CPO040	72061	53.3021	IncL/M	MOBP	MPF_I	conjugative	-	AA002	AL008	2018	Klebsiella pneumoniae	Y	blaKPC-3	1	none	Tn4401b	3	Tn4401b-3	GTTCT	none	blaKPC-3
p24A19005_B_KPC	OQ821155	24A19CPO005	195919	53.0582	IncC	MOBH,MOBH	MPF_F	conjugative	MOBH	AA075	AL270	2019	Citrobacter freundii	Y	blaKPC-3	1	none	Tn4401b	20	Tn4401b-20	TAATT	TAATT	aadA2, ant(2'')-Ia, blaCARB-2, blaKPC-3, catB3, cmlA1, dfrA19, mph(E), msr(E), qacE, sul1
p24A19015_B_KPC	OQ821156	24A19CPO015	72331	53.3851	IncL/M	MOBP	MPF_I	conjugative	-	AA002	AL008	2019	Klebsiella pneumoniae	Y	blaKPC-3	1	none	Tn4401b	3	Tn4401b-3	GTTCT	AAAAC	blaKPC-3
p24A19035_A_KPC	OQ821157	24A19CPO035	72332	53.383	IncL/M	MOBP	MPF_I	conjugative	-	AA002	AL008	2019	Enterobacter hormaechei subsp. xiangfangensis	Y	blaKPC-3	1	none	Tn4401b	3	Tn4401b-3	GTTCT	AAAAC	blaKPC-3
p24A20005_A_KPC	OQ821169	24A20CPO005	194442	53.1783	IncC	MOBH,MOBH	MPF_F	conjugative	MOBH	AA075	AL270	2020	Escherichia coli	Y	blaKPC-3	1	none	Tn4401b	3	Tn4401b-3	TAATT	TAATT	aadA2, blaCARB-2, blaFOX-5, blaKPC-3, cmlA1, mph(E), msr(E), qacE, qnrA1, sul1
p24A20007A_B_KPC	OQ821170	24A20CPO007A	63407	51.9533	IncN	MOBF	MPF_T	conjugative	-	AA017	AL066	2020	Klebsiella variicola subsp. variicola	Y	blaKPC-3	3	none	Tn4401b	2	Tn4401b-2	GTTCT	GTTCT	ARR-3, aac(6')-Ib-cr, blaKPC-3, blaOXA-1, blaTEM-1B, catB3, qacE, sul1
p24A20007A_C_KPC_KPC	OQ821171	24A20CPO007A	60953	56.0612	IncR	-	-	non-mobilizable	-	AA030	AL113	2020	Klebsiella variicola subsp. variicola	Y	blaKPC-3	3	none	Tn4401b	2	Tn4401b-2	ATTTA|GAAAC|GTTCT	ATTTA|GAAAC|GTTCT	blaKPC-3
p29A15001_B_KPC	OQ821172	29A15CRGN001	82438	53.4098	IncN	MOBF	MPF_T	conjugative	-	AA017	AL066	2015	Klebsiella pneumoniae	Y	blaKPC-2	1	none	Tn4401b	1	Tn4401b-1	GTTCT	none	blaKPC-2, blaTEM-1B, dfrA25, mph(A), qacE, qnrB2, sul1
p29A16002_A_KPC	OQ821173	29A16CRGN002	297657	48.145	IncHI2A,rep_cluster_1088	MOBH	MPF_F	conjugative	MOBH	AA067	AL235	2016	Klebsiella pneumoniae	Y	blaKPC-2	2	none	Tn4401b	1	Tn4401b-1	GTTCT|TTACG	ATTAA|GTTCT|TTACG	aac(6')-IIc, aadA2, aph(3'')-Ib, aph(6)-Id, blaKPC-2, blaSHV-12, blaTEM-1B, dfrA19, ere(A), mcr-9, qacE, sul1, sul2, tet(D)
p29A16002_E_KPC	OQ821174	29A16CRGN002	18692	56.2326	ColRNAI_rep_cluster_1987	-	-	mobilizable	MOB_unknown	AA042	AL143	2016	Klebsiella pneumoniae	Y	blaKPC-2	2	none	Tn4401b	1	Tn4401b-1	TTACG	TTACG	blaKPC-2
p29A16012_A_KPC	OQ821175	29A16CRGN012	82438	53.4098	IncN	MOBF	MPF_T	conjugative	-	AA017	AL066	2016	Klebsiella pneumoniae	Y	blaKPC-2	1	none	Tn4401b	1	Tn4401b-1	GTTCT	GTTCT	blaKPC-2, blaTEM-1B, dfrA25, mph(A), qacE, qnrB2, sul1
p29A19005_A_KPC	OQ821177	29A19CPO005	83925	53.3405	IncN	MOBF	MPF_T	conjugative	-	AA017	AL066	2019	Enterobacter asburiae	Y	blaKPC-2	2	none	Tn4401b	1	Tn4401b-1	GTTCT	none	blaKPC-2, blaTEM-1B, dfrA25, mph(A), qacE, qnrB2, sul1
p29A19015_C_KPC	OQ821178	29A19CPO015	82438	53.4098	IncN	MOBF	MPF_T	conjugative	-	AA017	AL066	2019	Citrobacter farmeri	Y	blaKPC-2	1	none	Tn4401b	1	Tn4401b-1	GTTCT	GTTCT	blaKPC-2, blaTEM-1B, dfrA25, mph(A), qacE, qnrB2, sul1
p29A20005_B_KPC	OQ821179	29A20CPO005	76711	53.5503	IncN	MOBF	MPF_T	conjugative	-	AA017	AL066	2020	Escherichia coli	Y	blaKPC-2	1	none	Tn4401b	1	Tn4401b-1	GTTCT	GTTCT	blaKPC-2, blaTEM-1B, dfrA25, mph(A), qacE, sul1
p31A16004_B_KPC	OQ821182	31A16CRGN004	15615	61.537	-	-	-	non-mobilizable	-	AA042	AL144	2016	Serratia marcescens	Y	blaKPC-2	1	none	Tn4401b	1	Tn4401b-1	CTTTT	CTTTT	blaKPC-2, qacL
p31A19002_C_KPC	OQ821184	31A19CPO002	76592	53.3489	IncN	MOBF	MPF_T	conjugative	MOBF	AA007	AL033	2019	Citrobacter freundii	Y	blaKPC-3	1	none	Tn4401b	3	Tn4401b-3	GTTCT	none	aac(6')-Ib, aac(6')-Ib-cr, aadA1, aph(3'')-Ib, aph(6)-Id, blaKPC-3, blaOXA-9, blaTEM-1A, dfrA14, sul2, tet(D)
p31A19004_D_KPC	OQ821185	31A19CPO004	65213	53.2977	IncN	MOBF	MPF_T	conjugative	MOBF	AA007	AL033	2019	Enterobacter hormaechei subsp. hoffmannii	Y	blaKPC-3	1	none	Tn4401b	3	Tn4401b-3	GTTCT	GATTA	ARR-3, aac(6')-Ib-cr, aadA16, blaKPC-3, dfrA27, qacE, qnrB6, sul1
p31A19009_B_KPC_KPC	OQ821186	31A19CPO009	68404	64.103	IncP	MOBP	MPF_T	conjugative	MOBP	AA059	AL196	2019	Citrobacter freundii	Y	blaKPC-2	2	none	Tn4401b	1	Tn4401b-1	TAATG|TAGAA	TAATG|TAGAA	blaKPC-2, qacE, sul1
p31A20001_F_KPC_KPC	OQ821187	31A20CPO001	71058	63.5087	IncP	MOBP	MPF_T	conjugative	MOBP	AA059	AL196	2020	Citrobacter freundii	Y	blaKPC-2	2	none	Tn4401b	1	Tn4401b-1	TAATG|TAGAA	TAATG|TAGAA	blaKPC-2, qacE, sul1
p31B16001_B_KPC	OQ821188	31B16CRGN001	68835	49.8409	-	MOBP	MPF_T	conjugative	-	AA055	AL183	2016	Citrobacter freundii	Y	blaKPC-3	1	none	Tn4401b	3	Tn4401b-3	TATAG	TATAG	blaKPC-3, dfrA7, qacE, sul1
p31B18007_A_KPC	OQ821189	31B18CPO007	78354	53.1881	IncN	MOBF	MPF_T	conjugative	MOBF	AA007	AL033	2018	Citrobacter freundii	Y	blaKPC-3	1	none	Tn4401b	3	Tn4401b-3	GTTCT	GTTCT	aac(6')-Ib, aac(6')-Ib-cr, aadA1, aph(3'')-Ib, aph(6)-Id, blaKPC-3, blaOXA-9, blaTEM-1A, dfrA14, sul2
p31B18009_D_KPC	OQ821190	31B18CPO009	72523	53.3224	IncN	MOBF	MPF_T	conjugative	MOBF	AA007	AL033	2018	Enterobacter hormaechei subsp. hoffmannii	Y	blaKPC-3	1	none	Tn4401b	3	Tn4401b-3	GTTCT	GTTCT	aac(6')-Ib, aac(6')-Ib-cr, aadA1, aph(3'')-Ib, aph(6)-Id, blaKPC-3, blaOXA-9, blaTEM-1A, dfrA14, sul2, tet(D)
p31B18011_B_KPC	OQ821191	31B18CPO011	67935	53.3377	IncN	MOBF	MPF_T	conjugative	MOBF	AA007	AL033	2018	Serratia marcescens	Y	blaKPC-3	1	1-879	unknown	3	unknown	none	none	blaKPC-3, dfrA14
p31B19014_B_KPC	OQ821192	31B19CPO014	85577	53.9374	IncL/M	MOBP	MPF_I	conjugative	-	AA002	AL008	2019	Enterobacter hormaechei subsp. oharae	Y	blaKPC-3	1	none	Tn4401b	3	Tn4401b-3	GTTCT	none	aadA5, ant(2'')-Ia, blaKPC-3, blaOXA-2, blaTEM-1B, qacE, sul1
p31B19029_B_KPC	OQ821193	31B19CPO029	85667	53.9613	IncL/M	MOBP	MPF_I	conjugative	-	AA002	AL008	2019	Enterobacter hormaechei subsp. hormaechei	Y	blaKPC-3	1	none	Tn4401b	3	Tn4401b-3	GTTCT	GTTCT	aadA5, ant(2'')-Ia, blaKPC-3, blaOXA-2, blaTEM-1B, qacE, sul1
p31B20003_C_KPC	OQ821196	31B20CPO003	67187	53.1189	IncN	MOBF	MPF_T	conjugative	MOBF	AA007	AL033	2020	Serratia marcescens	Y	blaKPC-3	1	1-879	unknown	3	unknown	GTTCT	none	blaKPC-3, dfrA14
p31B20017_B_KPC	OQ821197	31B20CPO017	85667	53.9613	IncL/M	MOBP	MPF_I	conjugative	-	AA002	AL008	2020	Klebsiella pneumoniae	Y	blaKPC-3	1	none	Tn4401b	3	Tn4401b-3	GTTCT	GTTCT	aadA5, ant(2'')-Ia, blaKPC-3, blaOXA-2, blaTEM-1B, qacE, sul1
p31C17001_B_KPC	OQ821199	31C17CRGN001	13234	60.3672	ColRNAI_rep_cluster_1987	MOBP,MOBP	-	mobilizable	MOB_unknown	AA042	AL144	2017	Citrobacter freundii	Y	blaKPC-3	1	none	Tn4401b	3	Tn4401b-3	TGAAT	TGAAT	blaKPC-3
p32A15002_D_KPC	OQ821201	32A15CRGN002	53262	52.6435	IncN	MOBF	MPF_T	conjugative	MOBF	AA014	AL059	2015	Enterobacter hormaechei subsp. xiangfangensis	Y	blaKPC-3	1	none	Tn4401b	2	Tn4401b-2	ATGCA	ATGCA	blaKPC-3
p32A18005_A_KPC	OQ821202	32A18CPO005	56929	52.8571	IncN	MOBF	MPF_T	conjugative	MOBF	AA014	AL059	2018	Enterobacter hormaechei subsp. hoffmannii	Y	blaKPC-3	1	none	Tn4401b	2	Tn4401b-2	ATGCA	none	blaKPC-3
p32A19003_B_KPC	OQ821203	32A19CPO003	168037	53.465	IncFIA,IncFII,IncR	MOBF	MPF_F	conjugative	MOBP	AA035	AL126	2019	Klebsiella pneumoniae	Y	blaKPC-2	1	1-7127|9198-10006	Tn4401_truncC	1	Tn4401_truncC-1	none	none	blaCTX-M-65, blaKPC-2, blaTEM-1B, fosA3, rmtB
p32A19013_D_KPC	OQ821204	32A19CPO013	53258	52.6419	IncN	MOBF	MPF_T	conjugative	MOBF	AA014	AL059	2019	Enterobacter hormaechei subsp. xiangfangensis	Y	blaKPC-3	1	none	Tn4401b	2	Tn4401b-2	ATGCA	ATGCA	blaKPC-3
p32B19001A_C_KPC	OQ821205	32B19CPO001A	61260	52.3213	IncN	MOBF	MPF_T	conjugative	MOBF	AA014	AL059	2019	Escherichia coli	Y	blaKPC-3	1	none	Tn4401b	1	Tn4401b-1	none	ATGCA	aac(6')-Ib, aac(6')-Ib-cr, aadA1, blaKPC-3, blaOXA-9, blaTEM-1A
p32B20008_B_KPC	OQ821206	32B20CPO008	54323	52.6241	IncN	MOBF	MPF_T	conjugative	MOBF	AA014	AL059	2020	Klebsiella pneumoniae	Y	blaKPC-3	1	none	Tn4401b	2	Tn4401b-2	ATGCA	ATGCA	blaKPC-3
p37A19002_D_KPC	OQ821207	37A19CPO002	52060	48.1406	rep_cluster_1367	MOBC	-	mobilizable	-	AA013	AL057	2019	Citrobacter freundii	Y	blaKPC-2	1	none	Tn4401b	1	Tn4401b-1	TACTC	TACTC	blaKPC-2, qnrS1
p41A19004_E_KPC	OQ821208	41A19CPO004	66170	53.2341	IncN	MOBF	MPF_T	conjugative	MOBF	AA007	AL033	2019	Klebsiella variicola subsp. variicola	Y	blaKPC-3	1	none	Tn4401b	3	Tn4401b-3	GTTCT	ATCTG	ARR-3, aac(6')-Ib-cr, aadA16, blaKPC-3, dfrA27, qacE, qnrB6, sul1
p41A19016_B_KPC	OQ821209	41A19CPO016	65786	53.1101	IncN	MOBF	MPF_T	conjugative	MOBF	AA007	AL033	2019	Escherichia coli	Y	blaKPC-3	1	none	Tn4401b	3	Tn4401b-3	none	ATCTG	ARR-3, aac(6')-Ib-cr, aadA16, blaKPC-3, dfrA27, qacE, qnrB6, sul1
p41A20009_B_KPC_KPC	OQ821210	41A20CPO009	84804	54.0399	IncN	MOBF	MPF_T	conjugative	MOBF	AA007	AL033	2020	Citrobacter freundii	Y	blaKPC-3	2	none	Tn4401b	3	Tn4401b-3	GTTCT|TTTTC	ATCTG|TTTTC	ARR-3, aac(6')-Ib-cr, aadA16, blaKPC-3, dfrA27, qacE, qnrB6, sul1
p41A20036_B_KPC	OQ821211	41A20CPO036	91031	53.6883	IncL/M	MOBP	MPF_I	conjugative	-	AA002	AL008	2020	Klebsiella oxytoca	Y	blaKPC-3	1	none	Tn4401b	unknown	Tn4401b-unknown	GTTCT	none	ARR-3, aac(6')-Ib-cr, aadA16, blaKPC-3, blaTEM-1B, dfrA27, qacE, qnrB6, sul1
p31A16003_B_KPC	OQ821181	31A16CRGN003	87500	53.7989	IncN	-	MPF_T	mobilizable	MOBF	AA007	AL033	2016	Serratia marcescens	Y	blaKPC-3	1	none	Tn4401b	8	Tn4401b-8	GTTCT	GTTCT	aac(6')-Ib, aac(6')-Ib-cr, aadA1, aph(3'')-Ib, aph(6)-Id, blaKPC-3, blaOXA-9, blaTEM-40, dfrA14, sul2, tet(D)
p31A17006_B_KPC	OQ821183	31A17CRGN006	88281	53.9754	IncN	-	MPF_T	mobilizable	MOBF	AA007	AL033	2017	Serratia marcescens	Y	blaKPC-3	1	none	Tn4401b	8	Tn4401b-8	GTTCT	GTTCT	aac(6')-Ib, aac(6')-Ib-cr, aadA1, aph(3'')-Ib, aph(6)-Id, blaKPC-3, blaOXA-9, blaTEM-40, dfrA14, sul2, tet(D)
