# Supplementary material for: Plasmid genomic epidemiology of blaKPC carbapenemase-producing Enterobacterales in Canada, 2010–2021
Source: Antimicrob Agents Chemother. 2023 Nov 16;67(12):e00860-23. doi: 10.1128/aac.00860-23 (PMC10720558; doi:10.1128/aac.00860-23)
Supplement: Table S3 — Updated Tn4401 SNV table used for TETyper analysis. [file aac.00860-23-s0005.xlsx]

## Sheet: Sheet1
Isoform variant	SNV genotype relative to Tn4401b-1 reference [accession CPO017937.1:29609-39614]	Notes
1	none	Same as Sheppard et al. 2018; encodes blaKPC-2
2	C8015T	Same as Sheppard et al. 2018; differentiates blaKPC-3
3	A7029G|C8015T
4	A7029G|C8015T|T9317C
5	C1000T|A7029G|C8015T
6	C7509G|T7917G	Same as Sheppard et al. 2018; differentiates blaKPC-4
7	C8015T|G9882T
8	A7029G|C7672T|C8015T
13	C8737A|C8865T
14	C8865T
15	G6970A
16	A5044C|A7029G|C8015T
17	A6606C
18	A7029G|C8015T|A9951C
20	C3195T|A7029G|C8015T
21	C5801A|A7029G|C8015T
22	C6252T
24	G5115A|A7029G|C8015T
25	G5413A
26	G7094A|C8015T
27	G7223A
29	T1741C|C8015T
