# Supplementary material for: Plasmid genomic epidemiology of blaKPC carbapenemase-producing Enterobacterales in Canada, 2010–2021
Source: Antimicrob Agents Chemother. 2023 Nov 16;67(12):e00860-23. doi: 10.1128/aac.00860-23 (PMC10720558; doi:10.1128/aac.00860-23)
Supplement: Table S4 — Updated Tn4401 structural table used for TETyper analysis. [file aac.00860-23-s0006.xlsx]

## Sheet: Sheet1
Structural variant	Genotype relative to Tn4401b-1 reference [accession CPO017937.1:29609-39614]	Reference
Tn4401b	none	Naas et al. 2008
Tn4401a	7020-7118	Naas et al. 2008
Tn4401h	6919-7106	Cheruvanky et al. 2017
Tn4401d	7008-7075	Kitchel et al. 2009
Tn4401e	6920-7174	Kitchel et al. 2009
Tn4401c	6960-7174	Chen et al. 2014
Tn4401i	6926-7128	Araújo et al. 2018
Tn4401g	1-5875|6959-7170	Chmelnitsky et al. 2014
Tn4401f	1-5249	Bryant et al. 2013
Tn4401_UA	7075-7153	Sheppard et al. 2018
Tn4401_truncA	1-6654	Sheppard et al. 2018
Tn4401_truncB	1-6727	Sheppard et al. 2018
Tn4401_truncC	1-7127|9198-10006	Sheppard et al. 2018
Tn4401_truncD	9985-10006	Sheppard et al. 2018
Tn4401_truncE	9299-10006	Sheppard et al. 2018
